# Supplementary material for: Crystal structure and computational study of 2,4-di­chloro-N-[(E)-(5-nitro­thio­phen-2-yl)methyl­idene]aniline
Source: Acta Crystallogr E Crystallogr Commun. 2016 Jul 22;72(Pt 8):1187–9. doi: 10.1107/S2056989016011816 (PMC4971869; doi:10.1107/S2056989016011816)
Supplement: Supplementary file 1 [file e-72-01187-sup1.cif]

##############################################################################
#                                                                            #
# This CIF contains the data in a paper accepted for publication in          #
# Acta Crystallographica Section E. It conforms to the requirements of       #
# Notes for Authors for Acta Crystallographica Section E, and has been       #
# peer reviewed under the auspices of the IUCr Commission on Journals.       #
#                                                                            #
# Full details of the Crystallographic Information File format               #
# are given in the paper "The Crystallographic Information File (CIF):       #
# a New Standard Archive File for Crystallography" by S. R. Hall, F. H.      #
# Allen and I. D. Brown [Acta Cryst. (1991), A47, 655-685].                  #
#                                                                            #
# The current version of the core CIF dictionary is obtainable from          #
# ftp://ftp.iucr.org/pub/cif_core.dic.                                       #
#                                                                            #
# Software is freely available for graphical display of the structure(s)     #
# in this CIF. For information consult the CIF software page                 #
# http://www.iucr.org/resources/cif/software.                                #
#                                                                            #
# This file may be used for bona fide research purposes within the           #
# scientific community so long as proper attribution is given to the journal # 
# article from which it was obtained.                                        #
#                                                                            #
##############################################################################
data_I
_audit_creation_method     'SHELXL-2014/7'
_journal_date_recd_electronic     2016-07-09
_journal_date_accepted     2016-07-19
_journal_name_full     'Acta Crystallographica, Section E'
_journal_year     2016
_journal_volume     72
_journal_issue      8
_journal_page_first     1187
_journal_page_last     1189
_journal_paper_category     GO
_journal_paper_doi     10.1107/S2056989016011816
_journal_coeditor_code     PK2586
_publ_contact_author_name     'B\"ulb\"ul, Hakan'
_publ_contact_author_address
;
Department of Physics
Faculty of Arts and Sciences
Ondokuz May\?is University
TR-55139 Samsun
Turkey
;
_publ_contact_author_email     'hbulbul@omu.edu.tr'
_publ_contact_author_fax     ?
_publ_contact_author_phone     '++90(362) 3121919'
_publ_section_title
;
Crystal structure and computational study of
2,4-dichloro-<i>N</i>-[(<i>E</i>)-(5-nitrothiophen-2-yl)methylidene]aniline
;
loop_
    _publ_author_name
    _publ_author_footnote
    _publ_author_address
    'K\"oysal, Yavuz' ?
; Yesilyurt Demir Celik Vocational School
 Ondokuz May\?is University
 TR-55139 Samsun
 Turkey
;
    'B\"ulb\"ul, Hakan' ?
; Department of Physics
 Faculty of Arts and Sciences
 Ondokuz May\?is University
 TR-55139  Samsun
 Turkey
;
    'G\"um\"u\,s, S\"umeyye' ?
; Department of Chemistry
 Faculty of Arts and Sciences
 Ondokuz May\?is University, Kurupelit, 55139 Samsun
 Turkey
;
    'A\<gar, Erbil' ?
;  Department of Chemistry
 Faculty of Arts and Sciences
 Ondokuz May\?is University, Kurupelit, 55139 Samsun
 Turkey
;
    'Soylu, Mustafa Serkan' ?
; Department of Physics
 Faculty of Arts and Sciences
 Giresun University, Giresun
 Turkey
;
_publ_section_synopsis
;
The title compound, C~11~H~6~Cl~2~N~2~O~2~S, is a Schiff base that incorporates
an N-bound 2,4-dichlorophenyl and a C-bound 5-nitrothiophene ring. The crystal
structure features C---H...O  hydrogen bonds and  \p--\p stacking
interactions. Geometric parameters from quantum-chemical calculations are in
good agreement with experimental X-ray diffraction results.
;
_chemical_name_systematic
;
2,4-Dichloro-<i>N</i>-[(<i>E</i>)-(5-nitrothiophen-2-yl)methylidene]aniline
;
_chemical_name_common     ?
_chemical_formula_moiety     'C11 H6 Cl2 N2 O2 S'
_chemical_formula_sum     'C11 H6 Cl2 N2 O2 S'
_chemical_formula_iupac     'C11 H6 Cl2 N2 O2 S'
_chemical_formula_weight     301.14
_chemical_melting_point     ?
_shelx_space_group_comment
;
The symmetry employed for this shelxl refinement is uniquely defined
by the following loop, which should always be used as a source of
symmetry information in preference to the above space-group names.
They are only intended as comments.
;
_space_group_crystal_system     monoclinic
_space_group_name_H-M_alt     'P 21/c'
_space_group_name_Hall     '-P 2ybc'
loop_
    _space_group_symop_operation_xyz
    'x, y, z'
    '-x, y+1/2, -z+1/2'
    '-x, -y, -z'
    'x, -y-1/2, z-1/2'
_cell_length_a     7.5731(9)
_cell_length_b     22.1795(16)
_cell_length_c     8.3093(16)
_cell_angle_alpha     90
_cell_angle_beta     117.967(10)
_cell_angle_gamma     90
_cell_volume     1232.7(3)
_cell_formula_units_Z     4
_cell_measurement_reflns_used     612
_cell_measurement_theta_min     3.1747
_cell_measurement_theta_max     28.4439
_cell_measurement_temperature     293(2)
_exptl_crystal_description     'block'
_exptl_crystal_colour     'red'
_exptl_crystal_size_max     0.18
_exptl_crystal_size_mid     0.15
_exptl_crystal_size_min     0.10
_exptl_crystal_density_diffrn     1.623
_exptl_crystal_density_meas     ?
_exptl_crystal_density_method     'not measured'
_exptl_crystal_F_000     608
_exptl_absorpt_coefficient_mu     0.689
_exptl_absorpt_correction_type     multi-scan
_exptl_absorpt_process_details
;
(CrysAlis PRO; Agilent, 2011)
;
_shelx_estimated_absorpt_T_min     ?
_shelx_estimated_absorpt_T_max     ?
_exptl_absorpt_correction_T_min     0.71172
_exptl_absorpt_correction_T_max     1.00000
_diffrn_ambient_temperature     293(2)
_diffrn_radiation_type     MoK\a
_diffrn_radiation_wavelength     0.71073
_diffrn_measurement_device_type
                               'Agilent SuperNova (Single source at offset) Eos'
_diffrn_measurement_method     '\w scans'
_diffrn_detector_area_resol_mean     16.0454
_diffrn_reflns_number     3059
_diffrn_reflns_av_R_equivalents     0.0332
_diffrn_reflns_theta_min     3.181
_diffrn_reflns_theta_max     26.000
_diffrn_reflns_theta_full     25.242
_diffrn_measured_fraction_theta_max     0.909
_diffrn_measured_fraction_theta_full     0.919
_diffrn_reflns_limit_h_min     -7
_diffrn_reflns_limit_h_max     9
_diffrn_reflns_limit_k_min     -27
_diffrn_reflns_limit_k_max     12
_diffrn_reflns_limit_l_min     -10
_diffrn_reflns_limit_l_max     5
_refine_special_details     ?
_reflns_number_total     2201
_reflns_number_gt     1119
_reflns_threshold_expression     'I > 2\s(I)'
_refine_ls_structure_factor_coef     Fsqd
_refine_ls_matrix_type     full
_refine_ls_R_factor_all     0.1298
_refine_ls_R_factor_gt     0.0632
_refine_ls_wR_factor_gt     0.0938
_refine_ls_wR_factor_ref     0.1383
_refine_ls_goodness_of_fit_ref     1.090
_refine_ls_restrained_S_all     1.090
_refine_ls_number_reflns     2201
_refine_ls_number_parameters     163
_refine_ls_number_restraints     0
_refine_ls_hydrogen_treatment     constr
_refine_ls_weighting_scheme     calc
_refine_ls_weighting_details
                      'w=1/[\s^2^(Fo^2^)+(0.0190P)^2^] where P=(Fo^2^+2Fc^2^)/3'
_atom_sites_solution_hydrogens     geom
_atom_sites_solution_primary     ?
_atom_sites_solution_secondary     ?
_refine_ls_shift/su_max     0.000
_refine_ls_shift/su_mean     0.000
_refine_diff_density_max     0.379
_refine_diff_density_min     -0.317
_refine_ls_extinction_method     none
_refine_ls_extinction_coef     .
loop_
    _atom_type_symbol
    _atom_type_description
    _atom_type_scat_dispersion_real
    _atom_type_scat_dispersion_imag
    _atom_type_scat_source
    'C' 'C' 0.0033 0.0016
                         'International Tables Vol C Tables 4.2.6.8 and 6.1.1.4'
    'H' 'H' 0.0000 0.0000
                         'International Tables Vol C Tables 4.2.6.8 and 6.1.1.4'
    'N' 'N' 0.0061 0.0033
                         'International Tables Vol C Tables 4.2.6.8 and 6.1.1.4'
    'O' 'O' 0.0106 0.0060
                         'International Tables Vol C Tables 4.2.6.8 and 6.1.1.4'
    'Cl' 'Cl' 0.1484 0.1585
                         'International Tables Vol C Tables 4.2.6.8 and 6.1.1.4'
    'S' 'S' 0.1246 0.1234
                         'International Tables Vol C Tables 4.2.6.8 and 6.1.1.4'
_computing_data_collection
;
CrysAlis PRO (Oxford Diffraction, 2007)
;
_computing_cell_refinement
;
CrysAlis PRO (Oxford Diffraction, 2007)
;
_computing_data_reduction
;
CrysAlis PRO (Oxford Diffraction, 2007)
;
_computing_structure_solution
;
SHELXS97 (Sheldrick, 2008)
;
_computing_structure_refinement
;
SHELXL2014 (Sheldrick, 2015)
;
_computing_molecular_graphics
;
ORTEP-3 for Windows (Farrugia, 2012)
;
_computing_publication_material
;
WinGX (Farrugia, 2012)
;
loop_
    _atom_site_type_symbol
    _atom_site_label
    _atom_site_fract_x
    _atom_site_fract_y
    _atom_site_fract_z
    _atom_site_U_iso_or_equiv
    _atom_site_adp_type
    _atom_site_calc_flag
    _atom_site_occupancy
    _atom_site_disorder_assembly
    _atom_site_disorder_group
    S S1 0.4933(2) 0.69183(7) 0.38617(19) 0.0450(4) Uani d 1 . .
    Cl Cl1 0.3105(3) 0.89412(7) 0.2025(2) 0.0612(5) Uani d 1 . .
    Cl Cl2 -0.2711(3) 0.95859(7) -0.4521(2) 0.0720(6) Uani d 1 . .
    C C6 0.0675(8) 0.8117(2) -0.0461(7) 0.0369(14) Uani d 1 . .
    C C7 0.1939(9) 0.7153(3) 0.0411(7) 0.0473(16) Uani d 1 . .
    H H7 0.1199 0.7042 -0.0806 0.057 Uiso calc 1 . .
    C C5 -0.0926(8) 0.7988(3) -0.2169(7) 0.0443(15) Uani d 1 . .
    H H5 -0.1307 0.7588 -0.2472 0.053 Uiso calc 1 . .
    C C2 0.0113(9) 0.9185(3) -0.1289(7) 0.0468(16) Uani d 1 . .
    H H2 0.0445 0.9588 -0.0990 0.056 Uiso calc 1 . .
    C C4 -0.1955(9) 0.8429(3) -0.3414(7) 0.0446(15) Uani d 1 . .
    H H4 -0.3005 0.8328 -0.4545 0.053 Uiso calc 1 . .
    O O1 0.8046(7) 0.6438(2) 0.7224(6) 0.0768(15) Uani d 1 . .
    N N2 0.1847(7) 0.7692(2) 0.0870(6) 0.0429(12) Uani d 1 . .
    C C10 0.4560(10) 0.5791(3) 0.3021(8) 0.0499(16) Uani d 1 . .
    H H10 0.4750 0.5376 0.3102 0.060 Uiso calc 1 . .
    N N1 0.7237(8) 0.6023(2) 0.6127(7) 0.0538(14) Uani d 1 . .
    C C1 0.1141(8) 0.8726(2) -0.0056(7) 0.0395(14) Uani d 1 . .
    O O2 0.7734(7) 0.5493(2) 0.6444(6) 0.0761(15) Uani d 1 . .
    C C9 0.3146(9) 0.6094(3) 0.1475(7) 0.0495(17) Uani d 1 . .
    H H9 0.2288 0.5902 0.0393 0.059 Uiso calc 1 . .
    C C11 0.5608(9) 0.6182(3) 0.4372(8) 0.0450(15) Uani d 1 . .
    C C8 0.3165(9) 0.6706(3) 0.1730(7) 0.0445(15) Uani d 1 . .
    C C3 -0.1422(9) 0.9020(3) -0.2976(7) 0.0436(15) Uani d 1 . .
loop_
    _atom_site_aniso_label
    _atom_site_aniso_U_11
    _atom_site_aniso_U_22
    _atom_site_aniso_U_33
    _atom_site_aniso_U_12
    _atom_site_aniso_U_13
    _atom_site_aniso_U_23
    S1 0.0440(10) 0.0394(9) 0.0480(9) 0.0004(8) 0.0184(8) 0.0007(7)
    Cl1 0.0617(12) 0.0609(11) 0.0451(9) -0.0060(9) 0.0118(9) -0.0096(8)
    Cl2 0.0749(15) 0.0527(10) 0.0616(11) 0.0061(10) 0.0096(11) 0.0135(9)
    C6 0.041(4) 0.038(3) 0.036(3) 0.004(3) 0.022(3) 0.004(3)
    C7 0.051(4) 0.050(4) 0.037(3) 0.000(3) 0.017(3) 0.002(3)
    C5 0.037(4) 0.039(3) 0.046(3) 0.003(3) 0.009(3) 0.002(3)
    C2 0.051(4) 0.042(4) 0.053(4) -0.009(3) 0.029(4) -0.003(3)
    C4 0.041(4) 0.047(4) 0.033(3) 0.001(3) 0.007(3) 0.001(3)
    O1 0.069(4) 0.067(3) 0.060(3) -0.008(3) 0.001(3) -0.003(3)
    N2 0.042(3) 0.037(3) 0.045(3) -0.005(2) 0.016(3) -0.001(2)
    C10 0.064(5) 0.036(3) 0.060(4) 0.006(3) 0.038(4) 0.003(3)
    N1 0.049(4) 0.055(4) 0.061(4) 0.004(3) 0.029(3) 0.007(3)
    C1 0.037(4) 0.044(4) 0.036(3) -0.006(3) 0.016(3) -0.004(3)
    O2 0.086(4) 0.053(3) 0.082(3) 0.028(3) 0.033(3) 0.021(2)
    C9 0.052(5) 0.053(4) 0.036(3) -0.001(3) 0.014(3) -0.001(3)
    C11 0.049(4) 0.039(3) 0.049(4) -0.004(3) 0.025(4) 0.002(3)
    C8 0.042(4) 0.042(3) 0.046(4) 0.003(3) 0.018(3) 0.003(3)
    C3 0.041(4) 0.049(4) 0.033(3) 0.003(3) 0.011(3) 0.005(3)
_geom_special_details
;
 All esds (except the esd in the dihedral angle between two l.s. planes)
 are estimated using the full covariance matrix.  The cell esds are taken
 into account individually in the estimation of esds in distances, angles
 and torsion angles; correlations between esds in cell parameters are only
 used when they are defined by crystal symmetry.  An approximate (isotropic)
 treatment of cell esds is used for estimating esds involving l.s. planes.
;
loop_
    _geom_bond_atom_site_label_1
    _geom_bond_atom_site_label_2
    _geom_bond_site_symmetry_2
    _geom_bond_distance
    _geom_bond_publ_flag
    S1 C11 . 1.703(6) ?
    S1 C8 . 1.711(6) ?
    Cl1 C1 . 1.737(5) ?
    Cl2 C3 . 1.732(6) ?
    C6 C5 . 1.397(7) ?
    C6 C1 . 1.398(7) ?
    C6 N2 . 1.407(6) ?
    C7 N2 . 1.267(6) ?
    C7 C8 . 1.446(7) ?
    C7 H7 . 0.9300 ?
    C5 C4 . 1.371(7) ?
    C5 H5 . 0.9300 ?
    C2 C3 . 1.386(7) ?
    C2 C1 . 1.394(7) ?
    C2 H2 . 0.9300 ?
    C4 C3 . 1.370(7) ?
    C4 H4 . 0.9300 ?
    O1 N1 . 1.237(6) ?
    C10 C11 . 1.344(7) ?
    C10 C9 . 1.399(7) ?
    C10 H10 . 0.9300 ?
    N1 O2 . 1.226(6) ?
    N1 C11 . 1.445(7) ?
    C9 C8 . 1.372(7) ?
    C9 H9 . 0.9300 ?
loop_
    _geom_angle_atom_site_label_1
    _geom_angle_atom_site_label_2
    _geom_angle_atom_site_label_3
    _geom_angle_site_symmetry_1
    _geom_angle_site_symmetry_3
    _geom_angle
    _geom_angle_publ_flag
    C11 S1 C8 . . 89.5(3) ?
    C5 C6 C1 . . 116.3(5) ?
    C5 C6 N2 . . 126.1(5) ?
    C1 C6 N2 . . 117.6(5) ?
    N2 C7 C8 . . 121.7(5) ?
    N2 C7 H7 . . 119.2 ?
    C8 C7 H7 . . 119.2 ?
    C4 C5 C6 . . 122.5(6) ?
    C4 C5 H5 . . 118.8 ?
    C6 C5 H5 . . 118.8 ?
    C3 C2 C1 . . 117.8(5) ?
    C3 C2 H2 . . 121.1 ?
    C1 C2 H2 . . 121.1 ?
    C3 C4 C5 . . 119.3(5) ?
    C3 C4 H4 . . 120.3 ?
    C5 C4 H4 . . 120.3 ?
    C7 N2 C6 . . 119.9(5) ?
    C11 C10 C9 . . 110.8(6) ?
    C11 C10 H10 . . 124.6 ?
    C9 C10 H10 . . 124.6 ?
    O2 N1 O1 . . 124.1(6) ?
    O2 N1 C11 . . 118.8(5) ?
    O1 N1 C11 . . 117.1(5) ?
    C2 C1 C6 . . 122.5(5) ?
    C2 C1 Cl1 . . 117.0(4) ?
    C6 C1 Cl1 . . 120.4(4) ?
    C8 C9 C10 . . 112.6(5) ?
    C8 C9 H9 . . 123.7 ?
    C10 C9 H9 . . 123.7 ?
    C10 C11 N1 . . 125.2(6) ?
    C10 C11 S1 . . 114.8(5) ?
    N1 C11 S1 . . 120.0(4) ?
    C9 C8 C7 . . 127.2(6) ?
    C9 C8 S1 . . 112.2(4) ?
    C7 C8 S1 . . 120.6(5) ?
    C4 C3 C2 . . 121.6(5) ?
    C4 C3 Cl2 . . 120.2(4) ?
    C2 C3 Cl2 . . 118.2(5) ?
loop_
    _geom_torsion_atom_site_label_1
    _geom_torsion_atom_site_label_2
    _geom_torsion_atom_site_label_3
    _geom_torsion_atom_site_label_4
    _geom_torsion_site_symmetry_1
    _geom_torsion_site_symmetry_2
    _geom_torsion_site_symmetry_3
    _geom_torsion_site_symmetry_4
    _geom_torsion
    _geom_torsion_publ_flag
    C1 C6 C5 C4 . . . . 2.0(8) ?
    N2 C6 C5 C4 . . . . -177.9(5) ?
    C6 C5 C4 C3 . . . . -0.7(9) ?
    C8 C7 N2 C6 . . . . 178.5(5) ?
    C5 C6 N2 C7 . . . . 22.1(9) ?
    C1 C6 N2 C7 . . . . -157.7(5) ?
    C3 C2 C1 C6 . . . . -0.2(8) ?
    C3 C2 C1 Cl1 . . . . 178.2(4) ?
    C5 C6 C1 C2 . . . . -1.5(8) ?
    N2 C6 C1 C2 . . . . 178.4(5) ?
    C5 C6 C1 Cl1 . . . . -179.9(3) ?
    N2 C6 C1 Cl1 . . . . 0.0(7) ?
    C11 C10 C9 C8 . . . . -0.8(8) ?
    C9 C10 C11 N1 . . . . -177.4(5) ?
    C9 C10 C11 S1 . . . . 0.6(7) ?
    O2 N1 C11 C10 . . . . 0.0(9) ?
    O1 N1 C11 C10 . . . . -179.9(6) ?
    O2 N1 C11 S1 . . . . -177.9(5) ?
    O1 N1 C11 S1 . . . . 2.2(7) ?
    C8 S1 C11 C10 . . . . -0.3(5) ?
    C8 S1 C11 N1 . . . . 177.9(5) ?
    C10 C9 C8 C7 . . . . 178.5(5) ?
    C10 C9 C8 S1 . . . . 0.6(7) ?
    N2 C7 C8 C9 . . . . 168.4(6) ?
    N2 C7 C8 S1 . . . . -13.8(8) ?
    C11 S1 C8 C9 . . . . -0.2(5) ?
    C11 S1 C8 C7 . . . . -178.3(5) ?
    C5 C4 C3 C2 . . . . -1.2(9) ?
    C5 C4 C3 Cl2 . . . . -179.6(4) ?
    C1 C2 C3 C4 . . . . 1.6(8) ?
    C1 C2 C3 Cl2 . . . . -180.0(4) ?
loop_
    _geom_hbond_atom_site_label_D
    _geom_hbond_atom_site_label_H
    _geom_hbond_atom_site_label_A
    _geom_hbond_site_symmetry_A
    _geom_hbond_distance_DH
    _geom_hbond_distance_HA
    _geom_hbond_distance_DA
    _geom_hbond_angle_DHA
    C5 H5 O1 1_454 0.93 2.59 3.508(8) 170.7
    C7 H7 O1 1_454 0.93 2.55 3.300(8) 137.9
    C2 H2 O2 2_655 0.93 2.56 3.360(7) 144.1
_shelx_hkl_file
;
   0   0  -2 3356.21 577.729   1
   0   0  -3-8.18370 98.4178   1
   0   0  -3 42.3779 58.2032   2
   0   0  -4 5044.38 982.995   1
   0   0  -4 5039.57 661.358   2
   0   0  -5 184.081 141.912   2
   0   0  -5 168.149 207.733   1
   0   0  -6-39.8636 144.713   1
   0   0  -6 187.030 157.188   2
   0   0  -7 113.300 203.498   1
   0   0  -8 1152.41 675.082   1
   0   0  -9-184.559 300.767   1
   0  -1   2 21813.1 1472.61   1
   0   1  -2 17127.7 1267.69   1
   0   1  -3 56305.4 1744.38   2
   0  -1  -3 52272.9 2015.81   2
   0  -1  -4 15980.1 1258.17   2
   0   1  -4 14656.1 1667.98   1
   0   1  -4 16043.0 1106.42   2
   0  -1  -4 15962.5 1767.66   1
   0   1  -5 222.828 228.940   1
   0  -1  -5 182.450 211.678   1
   0   1  -5 238.332 148.817   2
   0  -1  -5 216.469 162.086   2
   0   1  -6 8899.96 1002.76   2
   0  -1  -6 7570.11 1477.38   1
   0  -1  -6 7562.30 1032.26   2
   0   1  -6 8712.86 1591.33   1
   0  -1  -7 542.678 293.034   2
   0   1  -7 162.873 232.152   1
   0  -1  -7-115.434 202.981   1
   0  -1  -8 1084.01 639.014   1
   0   1  -8 273.200 327.312   1
   0  -1  -9 1830.60 899.917   1
   0  -2  -1 25309.9 1047.72   2
   0  -2  -2-1.65182 26.6407   2
   0  -2   2 66.4807 79.1009   1
   0   2  -2 66.2185 87.3347   1
   0  -2  -3 77025.7 2599.60   2
   0   2  -3 77420.2 3303.68   1
   0   2  -3 78410.6 1840.95   2
   0  -2  -4 1406.43 389.427   2
   0   2  -4 2070.81 364.450   2
   0   2  -4 1961.29 597.044   1
   0  -2  -5-24.5135 186.078   1
   0  -2  -5-5.97495 42.0932   2
   0   2  -5 77.1751 83.7904   2
   0   2  -5-90.5966 148.485   1
   0   2  -6 1280.38 352.031   2
   0   2  -6 1629.13 686.165   1
   0  -2  -6 2488.75 618.343   2
   0  -2  -6 715.733 320.857   1
   0   2  -7 740.280 500.486   1
   0  -2  -7 160.644 171.027   2
   0  -2  -7 670.610 474.552   1
   0  -2  -8 1597.56 778.710   1
   0  -2  -9 1066.46 686.890   1
   0  -3  -1 109084. 2454.03   2
   0  -3  -2 83888.2 2537.20   2
   0  -3   2 88058.0 2950.55   1
   0   3  -3 8091.06 509.202   2
   0   3  -3 8105.07 1075.17   1
   0  -3  -3 9152.31 956.054   2
   0   3  -4 16347.2 909.093   2
   0   3  -4 17108.8 1815.83   1
   0  -3  -4 13336.1 1282.57   2
   0   3  -5 393.965 305.690   1
   0  -3  -5 427.869 251.294   2
   0  -3  -5 282.290 259.826   1
   0   3  -5 312.433 148.183   2
   0  -3  -6 3182.50 722.193   2
   0   3  -6 4675.42 1184.83   1
   0   3  -6 3129.49 508.455   2
   0  -3  -6 4753.85 1154.67   1
   0  -3  -7 4415.90 899.451   2
   0  -3  -7 6119.10 1436.61   1
   0  -3  -8 758.417 578.149   1
   0  -3  -9 2501.70 1039.55   1
   0  -4   0 210238. 3059.59   2
   0   4   0 213220. 3042.96   2
   0  -4   1 45302.4 992.878   2
   0  -4  -1 45205.6 1730.67   2
   0   4  -1 45834.2 1025.85   2
   0  -4  -2 85124.6 2739.05   2
   0  -4   2 80625.2 2944.87   1
   0  -4  -3 2017.68 474.001   2
   0   4  -4 986.115 182.184   2
   0  -4  -4 1585.12 478.937   2
   0   4  -4 1776.74 255.270   2
   0   4  -5 10942.2 750.114   2
   0  -4  -5 11511.5 1357.96   2
   0   4  -5 11116.3 715.044   2
   0  -4  -6 3044.66 764.162   2
   0  -4  -6 3976.39 1067.27   1
   0  -4  -7 560.630 440.055   1
   0  -4  -7 1119.66 477.707   2
   0  -4  -8-85.2511 202.085   1
   0  -4  -9-399.233 419.502   1
   0  -5   0 98.3222 75.5230   2
   0   5   0 68.1836 81.5991   2
   0   5  -1 7757.29 514.766   2
   0  -5   1 8786.65 529.425   2
   0  -5  -1 8576.93 818.530   2
   0  -5  -2 9924.19 996.700   2
   0  -5  -3 146.599 135.638   2
   0  -5  -4 61684.8 3019.14   2
   0   5  -5 16400.4 731.005   2
   0   5  -5 14697.5 669.810   2
   0  -5  -6 284.488 237.897   2
   0  -5  -7 1218.89 511.252   2
   0  -5  -7 2059.80 799.377   1
   0  -5  -8 217.662 292.231   1
   0  -5  -9 909.890 632.768   1
   0  -6   0 30622.9 1429.69   2
   0  -6   1 80047.8 1850.93   2
   0   6  -1 82462.0 1930.78   2
   0  -6  -1 84112.6 2746.05   2
   0  -6   2 5626.58 322.816   2
   0  -6  -2 6009.37 824.122   2
   0   6  -2 5586.76 363.589   2
   0  -6  -3 447.866 257.488   2
   0  -6  -4 112.646 135.754   2
   0  -6  -5 14232.9 1620.19   2
   0  -6  -6 261.646 242.588   2
   0  -6  -7 484.764 338.755   2
   0  -6  -7 363.878 358.176   1
   0  -6  -8 98.7323 192.599   2
   0  -6  -8 859.797 586.738   1
   0  -6  -9-661.112 551.124   1
   0  -7   0 12.7009 41.7071   2
   0  -7   1 7497.12 628.345   2
   0   7  -1 7315.03 637.764   2
   0  -7  -1 7596.74 879.966   2
   0  -7   2 22948.7 798.772   2
   0  -7  -2 21871.3 1636.41   2
   0  -7  -3 58740.0 2945.36   2
   0  -7  -4 13699.6 1533.15   2
   0  -7  -5 5687.59 1051.41   2
   0  -7  -6 378.641 294.280   2
   0  -7  -7 697.570 410.085   2
   0  -7  -8 8163.17 1858.95   1
   0  -7  -8 5870.98 1247.61   2
   0  -7  -9 228.871 333.148   1
   0  -8   0 27412.9 1557.66   2
   0  -8   1 24.3675 44.0460   2
   0  -8  -1 246.863 165.698   2
   0  -8   2 5757.87 469.914   2
   0  -8  -2 5925.47 901.314   2
   0  -8  -3 7699.86 1110.65   2
   0  -8  -4 12947.3 1543.64   2
   0  -8  -5 939.152 459.200   2
   0  -8  -6-28.4150 102.211   2
   0  -8  -7 2675.98 818.810   2
   0  -8  -8 337.716 306.529   2
   0  -8  -8-435.257 431.650   1
   0  -9   0 31.3420 64.6612   2
   0  -9   1 29560.4 1481.33   2
   0  -9  -1 28006.1 1869.07   2
   0  -9  -2 67379.6 3141.10   2
   0  -9   2 68372.8 1839.67   2
   0  -9   3 266.156 77.3673   2
   0  -9  -3 458.513 313.668   2
   0  -9  -4 4589.51 948.843   2
   0  -9  -5 3637.38 895.478   2
   0  -9  -6 690.313 413.429   2
   0  -9  -7 2617.59 836.981   2
   0  -9  -8-104.683 182.089   2
   0  -9  -8 13.7267 84.3014   1
   0 -10   0 39602.1 2097.31   2
   0 -10   1 40536.5 1855.69   2
   0 -10  -1 35974.6 2217.38   2
   0 -10   2 12135.3 853.576   2
   0 -10  -2 10220.7 1281.67   2
   0 -10  -3 761.489 369.918   2
   0 -10   3 1136.32 181.477   2
   0 -10  -4 3289.57 835.264   2
   0 -10  -5 3675.05 932.288   2
   0 -10  -6 213.923 252.355   2
   0 -10  -7 1490.93 648.478   2
   0 -10  -8-296.514 320.699   2
   0 -11   0 526.571 250.311   2
   0 -11  -1 24685.9 1904.06   2
   0 -11   1 23172.6 1491.32   2
   0 -11   2 560.183 194.574   2
   0 -11  -2 135.438 96.4355   2
   0 -11   3 347.778 112.830   2
   0 -11  -3 552.626 329.667   2
   0 -11  -4 2288.41 702.919   2
   0 -11  -5 741.612 417.857   2
   0 -11  -6 2912.20 884.287   2
   0 -11  -7 634.167 449.704   2
   0 -11  -8 766.766 507.032   2
   0 -12   0 43664.8 2395.71   2
   0 -12  -1 10080.1 1264.74   2
   0 -12   1 10135.7 1039.96   2
   0 -12   2 24063.8 1385.32   2
   0 -12  -2 24644.8 2126.04   2
   0 -12  -3 15663.9 1816.75   2
   0 -12   3 13701.7 804.838   2
   0 -12  -4 2185.26 712.103   2
   0 -12  -5-317.552 297.985   2
   0 -12  -6 1152.84 527.470   2
   0 -12  -7 2179.60 823.775   2
   0 -12  -8 234.163 301.410   2
   0 -13   0 1044.24 378.757   2
   0 -13  -1 2963.08 716.801   2
   0 -13   1 3884.92 672.125   2
   0 -13   2 3184.97 540.827   2
   0 -13  -2 2559.84 693.994   2
   0 -13  -3 8358.39 1355.34   2
   0 -13   3 7442.03 647.268   2
   0 -13  -4 6694.31 1304.01   2
   0 -13  -5-374.242 329.515   2
   0 -13  -6-52.0311 353.975   2
   0 -13  -7 33.9123 134.260   2
   0 -13  -8 1335.06 687.641   2
   0 -14   0 58566.1 3014.51   2
   0 -14   1 893.782 333.817   2
   0 -14  -1 978.958 417.108   2
   0 -14  -2 924.500 431.922   2
   0 -14   2 425.711 205.284   2
   0 -14  -3 13328.6 1764.13   2
   0 -14   3 16577.3 1060.04   2
   0 -14  -4 1467.39 653.752   2
   0 -14  -5 4545.54 1130.69   2
   0 -14  -6 693.454 471.150   2
   0 -14  -7 685.110 486.226   2
   0 -14  -8 1574.23 771.603   2
   0 -15   0 511.231 286.828   2
   0 -15  -1 11134.5 1463.45   2
   0 -15   1 11869.9 1282.71   2
   0 -15  -2 76.6171 129.524   2
   0 -15   2 667.879 268.548   2
   0 -15  -3 333.138 291.819   2
   0 -15   3-72.8649 77.7862   2
   0 -15  -4 3359.63 945.281   2
   0 -15  -5 483.437 387.387   2
   0 -15  -6 634.954 469.100   2
   0 -15  -7-37.2180 131.754   2
   0 -15  -8 572.062 472.753   2
   0 -16   0 469.829 286.286   2
   0 -16  -1 8552.96 1323.38   2
   0 -16   1 9579.94 1196.02   2
   0 -16   2 1851.06 470.440   2
   0 -16  -2 1680.00 613.515   2
   0 -16   3 138.564 113.748   2
   0 -16  -3 19.6582 107.210   2
   0 -16  -4 294.940 326.282   2
   0 -16  -5 1937.70 772.390   2
   0 -16  -6-94.9247 202.260   2
   0 -16  -7 940.068 600.523   2
   0 -16  -8 1497.12 784.887   2
   0 -17   0 28.7006 84.5668   2
   0 -17   1 3193.05 703.560   2
   0 -17  -1 2802.06 764.271   2
   0 -17  -2 69925.4 4137.00   2
   0 -17   2 70664.8 3052.22   2
   0 -17  -3 2076.33 748.696   2
   0 -17  -4 427.464 361.808   2
   0 -17  -5 73.3413 179.845   2
   0 -17  -6 1416.33 710.566   2
   0 -17  -7 2.53504 648.656   2
   0 -18   0 269.041 232.651   2
   0 -18   1 622.927 323.685   2
   0 -18  -1 494.436 336.491   2
   0 -18   2 277.746 197.442   2
   0 -18  -2 42.4233 138.860   2
   0 -18  -3 420.010 349.069   2
   0 -18  -4 886.918 517.892   2
   0 -18  -5 1071.02 602.572   2
   0 -18  -6 910.097 586.437   2
   0 -18  -7 1007.34 640.425   2
   0 -19   0 80.0775 131.061   2
   0 -19  -1 7285.90 1327.95   2
   0 -19   1 9177.13 1297.42   2
   0 -19   2 1083.95 401.608   2
   0 -19  -2 460.842 351.590   2
   0 -19  -3 1298.80 613.433   2
   0 -19  -4 419.850 365.408   2
   0 -19  -5 1016.57 597.478   2
   0 -19  -6 1502.20 768.161   2
   0 -20   0 10967.5 1575.16   2
   0 -20  -1 3381.43 915.598   2
   0 -20   1 3252.22 784.791   2
   0 -20   2 1770.75 531.603   2
   0 -20  -2 1139.56 562.059   2
   0 -20  -3 1543.50 685.048   2
   0 -20  -4 13.0606 427.591   2
   0 -20  -5 345.861 365.472   2
   0 -20  -6 256.248 348.984   2
   0 -21   0-151.649 187.754   2
   0 -21  -1 1704.39 668.147   2
   0 -21   1 1962.86 626.086   2
   0 -21   2 375.170 252.996   2
   0 -21  -2 717.100 456.692   2
   0 -21  -3 5636.25 1339.34   2
   0 -21  -4 5716.89 1404.83   2
   0 -21  -5 1926.44 859.591   2
   0 -21  -6 275.010 351.981   2
   0 -22   0 752.139 433.059   2
   0 -22  -1 1634.38 703.800   2
   0 -22   1 2652.23 750.062   2
   0 -22  -2 3949.82 1151.74   2
   0 -22  -3 641.443 471.303   2
   0 -22  -4-299.343 331.091   2
   0 -22  -5 1064.31 655.374   2
   0 -23   0-49.0430 148.686   2
   0 -23   1 4806.80 1036.47   2
   0 -23  -1 4154.96 1102.64   2
   0 -23  -2-372.083 345.170   2
   0 -23  -3 148.724 237.338   2
   0 -23  -4 784.893 551.357   2
   0 -23  -5-324.226 550.452   2
   0 -24   0 317.321 296.070   2
   0 -24  -1 1452.89 667.603   2
   0 -24   1 1713.19 635.301   2
   0 -24  -2 1826.49 784.940   2
   0 -24  -3 1098.08 634.658   2
   0 -24  -4 2252.24 944.487   2
   0 -25   0 133.082 199.575   2
   0 -25   1-249.467 257.077   2
   0 -25  -1 27.2036 100.983   2
   0 -25  -2 1080.96 615.749   2
   0 -25  -3 100.173 207.957   2
   0 -25  -4 710.640 539.628   2
   0 -26   0 7819.91 1519.72   2
   0 -26  -1 1415.06 691.084   2
   0 -26  -2 962.216 600.225   2
   0 -26  -3 333.942 372.362   2
   0 -27   0 659.719 457.615   2
   0 -27  -1-9.24509 60.3727   2
   0 -27  -2 1751.16 822.422   2
   0 -28   0 168.419 255.672   2
   0 -28  -1 914.180 584.258   2
   0 -28  -2-528.141 464.078   2
   0 -29  -1 1589.54 777.028   2
  -1   0  -8 731.779 557.354   1
  -1   0  -7-292.358 338.466   1
  -1   0  -6-261.369 304.076   1
  -1   0  -6-81.3778 128.245   2
  -1   0  -5-266.689 258.827   1
  -1   0  -4 46688.5 3283.08   1
  -1   0  -3-248.154 216.292   1
  -1   0   2 1993.96 282.821   2
   1   0  -2 2246.06 362.309   1
   1   0  -2 2190.93 276.567   2
  -1   0   3 112.042 82.4248   2
   1   0  -3-102.426 108.878   1
   1   0  -3 194.526 99.4357   2
   1   0  -4-110.820 136.799   1
   1   0  -4 86.3882 80.6281   2
   1   0  -5-377.350 278.288   1
   1   0  -5 258.145 151.701   2
   1   0  -6 2609.19 798.223   1
   1   0  -6 2175.22 490.304   2
   1   0  -7 167.168 149.708   2
   1   0  -7-492.721 382.435   1
   1   0  -8 1400.20 698.738   1
   1   0  -9 895.133 605.071   1
  -1  -1  -8 1691.92 847.434   1
  -1   1  -8 2379.61 1010.15   1
  -1   1  -7-116.976 223.233   1
  -1  -1  -7 98.0792 204.540   1
  -1   1  -6 958.354 550.669   1
  -1   1  -6 1431.53 443.692   2
  -1  -1  -6 721.040 484.477   1
  -1  -1  -6 1679.78 534.791   2
  -1   1  -5 9519.47 1639.66   1
  -1  -1  -5 13310.1 1912.75   1
  -1  -1  -4 2377.30 737.077   1
  -1   1  -4 2224.57 725.803   1
  -1   1  -3 6899.31 1124.83   1
  -1   1  -2 34545.2 2130.53   1
  -1   1  -1 1470.57 349.777   1
  -1   1  -1 1238.43 217.387   2
   1  -1   0 11630.8 629.743   1
   1  -1   0 10064.4 562.466   2
  -1   1   2 1602.76 281.940   2
   1  -1  -2 1852.95 291.196   2
   1   1  -2 1618.33 208.570   2
  -1  -1   2 1153.86 268.960   1
  -1  -1   2 1728.35 229.973   2
  -1   1   3 5113.98 598.164   2
   1   1  -3 5668.15 767.922   1
   1  -1  -3 5408.95 771.054   1
   1  -1  -3 5679.19 598.608   2
  -1  -1   3 5138.02 495.110   2
   1   1  -3 5184.92 456.415   2
  -1  -1   3 5473.58 800.091   1
   1   1  -4 2929.05 413.769   2
   1  -1  -4 3271.27 514.539   2
   1  -1  -4 3396.35 730.159   1
   1   1  -4 2674.12 638.374   1
   1  -1  -5 13206.9 1632.17   1
   1  -1  -5 11712.7 1081.55   2
   1   1  -5 13166.2 987.078   2
   1   1  -5 13138.2 1616.43   1
   1   1  -6 8226.36 869.733   2
   1  -1  -6 6549.87 885.475   2
   1   1  -6 8572.06 1439.25   1
   1  -1  -6 9973.70 1551.37   1
   1   1  -7 13649.9 2050.51   1
   1   1  -7 10691.5 1076.80   2
   1  -1  -7 11453.6 1279.54   2
   1  -1  -7 9750.61 1731.29   1
   1   1  -8-250.154 309.221   1
   1  -1  -8-368.448 361.829   1
   1  -1  -9 659.881 652.406   1
  -1  -2  -8 2883.04 1093.43   1
  -1  -2  -7 6576.73 1548.71   1
  -1   2  -7 5166.21 1396.40   1
  -1   2  -6 591.286 279.121   2
  -1  -2  -6 618.127 336.535   2
  -1   2  -6 1200.92 642.689   1
  -1  -2  -6 603.831 441.184   1
  -1  -2  -5 6704.69 1372.08   1
  -1   2  -5 7605.43 1485.78   1
  -1   2  -4 112.373 166.297   1
  -1   2  -3 17136.6 1752.28   1
  -1   2  -3 17423.1 1013.65   2
  -1   2  -2 48763.5 2503.17   1
  -1   2  -2 44560.3 1434.44   2
  -1   2  -1 7667.11 771.007   1
  -1   2  -1 8245.65 544.111   2
   1  -2   1 8926.28 605.699   2
   1  -2   1 8700.32 851.954   1
   1  -2   0 3352.55 328.402   2
  -1   2   0 2686.91 293.879   2
   1  -2   0 2811.64 317.927   1
  -1   2   1 1828.01 280.195   2
  -1  -2   1 1361.57 187.643   2
   1  -2  -1 1491.62 243.095   2
   1   2  -2 55292.1 1102.15   2
  -1  -2   2 56462.8 1142.51   2
  -1   2   2 55339.2 1817.37   2
   1  -2  -2 56174.3 1773.80   2
  -1  -2   2 58162.5 1990.91   1
   1  -2  -3 2973.71 465.715   2
  -1   2   3 2783.15 477.893   2
  -1  -2   3 2523.66 304.170   2
   1   2  -3 3142.85 302.944   2
   1  -2  -4 72613.7 2577.97   2
   1   2  -4 73395.4 3377.50   1
   1   2  -4 73440.9 1789.91   2
   1  -2  -4 72288.6 3404.74   1
   1   2  -5 20585.1 1120.21   2
   1  -2  -5 20770.4 2062.70   1
   1  -2  -5 19843.9 1492.36   2
   1   2  -5 22431.0 2135.32   1
   1   2  -6 2398.99 422.496   2
   1   2  -6 1397.49 586.511   1
   1  -2  -6 2374.83 558.917   2
   1  -2  -6 1808.81 676.243   1
   1  -2  -7 423.545 363.602   1
   1   2  -7 384.170 345.383   1
   1  -2  -7 1.98007 60.7709   2
   1  -2  -8 671.176 487.318   1
   1  -2  -9-625.119 502.999   1
  -1  -3  -8-660.162 532.293   1
  -1   3  -7 164.997 261.041   1
  -1  -3  -7 22.7131 82.3250   2
  -1  -3  -6 7546.00 1582.95   1
  -1  -3  -6 9244.43 1353.74   2
  -1   3  -6 8280.50 1685.62   1
  -1  -3  -5 21969.2 1952.32   2
  -1  -3  -5 21738.2 2488.14   1
  -1   3  -5 20417.1 2435.93   1
  -1   3  -4 362.151 156.677   2
  -1   3  -4 1216.54 521.555   1
  -1   3  -3 21576.6 1088.55   2
  -1   3  -3 22709.2 2018.55   1
  -1   3  -2 105790. 3684.23   1
  -1   3  -2 110756. 2183.97   2
  -1   3  -1 8467.42 546.704   2
   1  -3   1 8265.29 557.327   2
   1  -3   1 8897.18 858.810   1
  -1   3   0 60738.0 1515.30   2
   1  -3   0 64357.7 1536.80   2
   1  -3  -1 10021.8 708.320   2
  -1   3   1 9022.12 688.464   2
  -1   3   2 23736.6 1291.30   2
  -1  -3   2 21889.8 662.534   2
   1   3  -2 22627.0 674.604   2
   1  -3  -2 20550.7 1169.40   2
  -1   3   3 263.653 156.359   2
   1  -3  -3 341.790 167.605   2
   1  -3  -4 12627.6 1141.36   2
   1   3  -4 13375.0 634.778   2
   1   3  -5 528.078 149.495   2
   1  -3  -5 432.065 230.315   2
   1  -3  -5 307.004 254.814   1
   1  -3  -6-4.85060 205.928   1
   1  -3  -6 321.690 218.266   2
   1   3  -6 390.437 147.857   2
   1  -3  -7 327.048 321.868   1
   1  -3  -7 1467.48 493.033   2
   1  -3  -8 45.4653 143.700   1
   1  -3  -9 1945.28 918.081   1
  -1  -4  -8-215.395 323.200   1
  -1  -4  -7-120.894 170.053   2
  -1  -4  -7-113.246 219.618   1
  -1  -4  -6 542.474 417.440   1
  -1  -4  -6 750.792 415.592   2
  -1   4  -5 30922.3 3019.93   1
  -1  -4  -5 28333.3 2296.54   2
  -1   4  -4 1625.92 320.131   2
  -1   4  -4 1838.97 645.527   1
  -1   4  -3 3425.33 414.868   2
  -1   4  -3 4037.67 855.893   1
  -1   4  -2 595.057 152.628   2
  -1   4  -1 5.72354 22.5701   2
   1  -4   1 68.7301 80.4001   1
   1  -4   1-14.3272 26.9249   2
  -1   4   0 8772.43 642.284   2
   1  -4   0 8814.07 619.981   2
   1  -4  -1 37913.0 1514.78   2
  -1   4   1 41258.3 1591.12   2
  -1   4   2 4317.46 598.863   2
  -1  -4   2 4191.36 297.063   2
   1  -4  -2 3650.96 529.532   2
   1  -4  -3 28665.3 1656.05   2
   1  -4  -4 1317.17 397.131   2
   1   4  -4 1094.49 138.379   2
   1   4  -5 1416.19 194.288   2
   1  -4  -5 1211.03 401.068   2
   1  -4  -6 5656.91 946.312   2
   1  -4  -6 6295.61 1297.98   1
   1   4  -6 5671.99 450.067   2
   1  -4  -7 22212.8 2618.07   1
   1  -4  -7 22371.5 2011.53   2
   1  -4  -8 1045.25 605.305   1
   1  -4  -8 1136.38 481.314   2
   1  -4  -9-111.260 213.051   1
  -1  -5  -8-699.787 554.351   1
  -1  -5  -7 470.924 425.872   1
  -1  -5  -7 877.544 464.836   2
  -1  -5  -6 116.199 208.106   1
  -1  -5  -6 66.1223 138.199   2
  -1  -5  -5 16969.8 1840.51   2
  -1   5  -4 1597.55 291.304   2
  -1   5  -3 12854.5 771.707   2
  -1   5  -2 20462.8 914.350   2
   1  -5   2 20303.6 971.431   2
   1  -5   1 144.855 85.8610   2
  -1   5  -1 290.291 111.276   2
   1  -5   0 24012.7 1120.79   2
  -1   5   0 22873.3 1134.93   2
  -1   5   1 11530.7 907.034   2
   1  -5  -1 11642.4 905.968   2
   1  -5  -2 7352.08 803.071   2
  -1   5   2 6905.14 801.800   2
  -1  -5   2 7690.38 448.693   2
   1  -5  -3 22209.2 1533.62   2
   1  -5  -4-14.2814 51.0546   2
   1  -5  -5 14189.9 1444.41   2
   1  -5  -6 4379.95 869.924   2
   1  -5  -7 19118.2 1926.37   2
   1  -5  -7 23322.0 2722.44   1
   1  -5  -8-75.9245 132.031   2
   1  -5  -8-76.2698 181.661   1
   1  -5  -9-2.68211 100.553   1
  -1  -6  -8 908.238 631.309   1
  -1  -6  -7 660.988 422.346   2
  -1  -6  -7 308.582 346.907   1
  -1  -6  -6 3888.22 957.084   2
  -1  -6  -5 18918.6 2006.90   2
  -1   6  -4 5645.20 524.344   2
  -1   6  -3 25270.2 1051.40   2
   1  -6   2 1490.42 263.607   2
  -1   6  -2 1464.35 252.502   2
   1  -6   1 37812.5 1331.88   2
  -1   6  -1 39012.6 1432.10   2
  -1   6   0 1435.55 307.661   2
   1  -6   0 1028.87 253.382   2
   1  -6  -1 698.168 245.248   2
  -1   6   1 706.213 247.386   2
   1  -6  -2 14653.3 1204.43   2
   1  -6  -3 4675.98 736.524   2
   1  -6  -4 12918.9 1323.60   2
   1  -6  -5 2877.12 685.020   2
   1  -6  -6 954.207 414.539   2
   1  -6  -7 1981.88 635.307   2
   1  -6  -7 1844.47 761.012   1
   1  -6  -8 197.087 288.539   1
   1  -6  -8 625.814 415.194   2
   1  -6  -9-157.286 258.844   1
  -1  -7  -8-543.715 489.124   1
  -1  -7  -7 440.275 413.052   1
  -1  -7  -7-168.197 228.554   2
  -1  -7  -6 6367.39 1267.10   2
  -1  -7  -5 1277.60 529.852   2
  -1   7  -4 6756.24 536.317   2
  -1  -7  -4 6366.26 1111.72   2
  -1   7  -3 4869.34 459.983   2
   1  -7   2 4167.83 442.879   2
  -1   7  -2 4004.96 443.435   2
   1  -7   1 7860.12 648.301   2
  -1   7  -1 7527.04 680.385   2
  -1   7   0 134598. 3177.96   2
   1  -7   0 133588. 3100.52   2
   1  -7  -1 1032.54 310.609   2
   1  -7  -2 10354.5 1065.89   2
   1  -7  -3 2488.73 558.948   2
   1  -7  -4 325.813 222.006   2
   1  -7  -5 1133.15 435.776   2
   1  -7  -6 5210.81 1002.75   2
   1  -7  -7 531.033 337.236   2
   1  -7  -8 2673.89 988.248   1
   1  -7  -8 2354.00 776.827   2
   1  -7  -9 1601.15 818.884   1
  -1  -8  -8 1053.82 694.644   1
  -1  -8  -7 2326.01 819.923   2
  -1  -8  -6 1431.70 618.560   2
  -1  -8  -5 1865.29 662.784   2
  -1   8  -4 5930.28 495.900   2
  -1  -8  -4 4516.37 967.253   2
  -1   8  -3 10409.6 711.247   2
   1  -8   2 12217.4 789.123   2
  -1   8  -2 10911.3 791.135   2
  -1   8  -1 43152.8 1737.97   2
   1  -8   1 42937.5 1623.63   2
  -1   8   0 4352.26 616.790   2
   1  -8   0 4097.39 577.286   2
   1  -8  -1 2437.79 498.980   2
   1  -8  -2 23362.8 1676.10   2
   1  -8  -3 56111.3 2810.93   2
  -1  -8   3 57983.3 1245.33   2
  -1  -8   3 56292.7 1150.50   2
   1  -8  -4 953.296 388.826   2
   1  -8  -5 10646.8 1407.55   2
   1  -8  -6 1022.02 518.701   2
   1  -8  -7 655.883 390.415   2
   1  -8  -8 2033.12 872.910   1
   1  -8  -8 2078.52 729.810   2
   1  -8  -9 787.658 578.546   1
  -1  -9  -8 1537.99 840.570   1
  -1  -9  -8 1454.37 694.464   2
  -1  -9  -7 937.711 544.622   2
  -1  -9  -6 1201.33 582.281   2
  -1  -9  -5 347.072 299.092   2
  -1  -9  -4 1215.37 489.895   2
  -1   9  -4 619.477 168.455   2
  -1   9  -3 18722.2 994.520   2
   1  -9   3 18185.3 957.706   2
  -1   9  -2 3015.40 438.776   2
   1  -9   2 3149.17 416.331   2
  -1   9  -1 40825.8 1797.17   2
   1  -9   1 37540.4 1634.56   2
   1  -9   0 44924.5 2031.13   2
   1  -9  -1 12542.8 1187.33   2
   1  -9  -2 1491.72 435.941   2
  -1  -9   2 1562.31 331.844   2
  -1  -9   3 20024.5 850.190   2
   1  -9  -3 22418.9 1846.57   2
   1  -9  -4-39.5585 98.7638   2
   1  -9  -5 2324.57 689.449   2
   1  -9  -6 4234.78 966.958   2
   1  -9  -7 526.194 322.896   2
   1  -9  -8 271.021 280.715   2
   1  -9  -8 649.526 503.539   1
   1  -9  -9 1641.07 846.211   1
  -1 -10  -8 663.719 474.536   2
  -1 -10  -8 1024.70 688.605   1
  -1 -10  -7-112.365 206.703   2
  -1 -10  -6 4524.76 1151.09   2
  -1 -10  -5 1297.64 583.161   2
  -1 -10  -4 15889.3 1931.04   2
   1 -10   3 2328.74 348.188   2
  -1 -10  -3 2039.31 634.332   2
  -1  10  -3 2109.45 345.709   2
   1 -10   2 13926.4 928.315   2
  -1  10  -2 14575.8 1034.67   2
   1 -10   1 684.184 229.850   2
  -1  10  -1 243.873 147.625   2
   1 -10   0 13835.7 1193.34   2
   1 -10  -1 8825.61 1038.64   2
  -1 -10   2 33477.2 1635.58   2
   1 -10  -2 32131.5 2142.83   2
   1 -10  -3 931.863 385.667   2
  -1 -10   3 1444.14 258.641   2
   1 -10  -4 1670.00 559.207   2
   1 -10  -5 390.463 289.298   2
   1 -10  -6 9816.69 1530.85   2
   1 -10  -7 1432.10 606.173   2
   1 -10  -8-96.3537 185.274   2
   1 -10  -9-102.463 225.769   1
  -1 -11  -8 43.9925 186.884   2
  -1 -11  -7 380.350 363.931   2
  -1 -11  -6 279.085 297.841   2
  -1 -11  -5 1907.66 720.878   2
  -1 -11  -4 7280.99 1350.79   2
  -1  11  -3 34604.8 1536.16   2
   1 -11   3 35976.1 1421.49   2
  -1  11  -2 1582.08 360.652   2
  -1 -11  -2 701.070 358.519   2
   1 -11   2 1295.66 291.875   2
  -1 -11  -1 11755.3 1396.52   2
   1 -11   1 13923.6 1109.78   2
   1 -11   0 9814.73 1048.54   2
  -1 -11   0 8450.11 1093.82   2
   1 -11  -1 672.808 305.331   2
  -1 -11   1 1632.87 445.990   2
  -1 -11   2 10724.5 987.392   2
   1 -11  -2 14011.7 1474.47   2
   1 -11  -3 11901.5 1442.07   2
  -1 -11   3 10629.6 774.232   2
   1 -11  -4 1230.39 489.006   2
   1 -11  -5 911.643 450.608   2
   1 -11  -6 11885.9 1725.13   2
   1 -11  -7 79.5499 167.633   2
   1 -11  -8-46.7761 145.659   2
   1 -11  -9 1436.44 687.010   2
   1 -11  -9 1807.48 914.018   1
  -1 -12  -8 519.513 465.008   2
  -1 -12  -7 6049.01 1445.71   2
  -1 -12  -6 431.820 513.797   2
  -1 -12  -5 1877.08 736.214   2
  -1 -12  -4 11633.1 1705.91   2
  -1 -12  -3 2256.79 708.376   2
   1 -12   3 1812.69 326.908   2
  -1  12  -3 1952.92 383.818   2
  -1 -12  -2 1127.01 464.318   2
   1 -12   2 775.944 238.366   2
   1 -12   1 726.720 265.705   2
  -1 -12  -1 744.348 377.562   2
   1 -12   0 454.053 234.622   2
  -1 -12   0 489.496 268.500   2
   1 -12  -1 168.450 153.887   2
  -1 -12   1-51.5724 85.6546   2
   1 -12  -2 6792.12 1064.07   2
  -1 -12   2 5870.23 766.627   2
   1 -12  -3 22932.0 2083.36   2
  -1 -12   3 21636.1 1194.04   2
   1 -12  -4 112.527 162.638   2
   1 -12  -5 25721.6 2468.02   2
   1 -12  -6 638.849 405.981   2
   1 -12  -7 98.7618 189.769   2
   1 -12  -8 1474.70 682.684   2
   1 -12  -9 194.896 294.001   2
   1 -12  -9 1579.35 857.665   1
  -1 -13  -8 1278.36 708.569   2
  -1 -13  -7 1511.05 749.999   2
  -1 -13  -6-2.17783 106.089   2
  -1 -13  -5-330.392 324.870   2
  -1 -13  -4 515.057 376.227   2
  -1 -13  -3 12787.3 1760.28   2
   1 -13   3 11240.6 856.139   2
  -1 -13  -2 11383.7 1559.50   2
   1 -13   2 13455.1 1068.24   2
   1 -13   1 14742.4 1271.63   2
  -1 -13  -1 13429.5 1583.52   2
  -1 -13   0 8987.06 1215.98   2
   1 -13   0 9066.76 1099.29   2
  -1 -13   1 175.326 154.986   2
   1 -13  -1 261.690 201.422   2
   1 -13  -2 3617.59 812.663   2
  -1 -13   2 4025.39 673.052   2
   1 -13  -3 534.933 323.517   2
  -1 -13   3 268.449 143.069   2
   1 -13  -4 508.289 338.967   2
   1 -13  -5 36022.0 3014.10   2
   1 -13  -6 350.650 316.016   2
   1 -13  -7 1232.13 610.506   2
   1 -13  -8 197.856 280.985   2
   1 -13  -9 1724.50 792.325   2
  -1 -14  -8 832.555 597.637   2
  -1 -14  -7 1108.88 661.067   2
  -1 -14  -6 600.835 457.575   2
  -1 -14  -5 1029.01 570.460   2
  -1 -14  -4 26123.3 2729.95   2
  -1 -14  -3 23277.1 2436.20   2
   1 -14   3 25338.1 1346.99   2
   1 -14   2 269.457 156.253   2
  -1 -14  -2 282.141 255.538   2
  -1 -14  -1 4282.45 918.326   2
   1 -14   1 4496.41 729.778   2
   1 -14   0 15564.9 1493.26   2
  -1 -14   0 14284.5 1587.17   2
  -1 -14   1 2323.92 584.410   2
   1 -14  -1 2104.78 592.495   2
   1 -14  -2-66.4292 117.224   2
  -1 -14   2-12.2912 53.6652   2
   1 -14  -3-124.931 174.285   2
  -1 -14   3 118.264 101.293   2
   1 -14  -4 14188.7 1841.71   2
   1 -14  -5 3256.58 915.773   2
   1 -14  -6 195.897 249.667   2
   1 -14  -7 1300.43 649.372   2
   1 -14  -8 2493.15 936.425   2
   1 -14  -9 36.8379 208.558   2
  -1 -15  -7 223.900 314.729   2
  -1 -15  -6 2571.57 970.287   2
  -1 -15  -5 14293.1 2187.19   2
  -1 -15  -4 218.116 276.237   2
  -1 -15  -3 173.953 215.752   2
   1 -15   3 253.985 140.321   2
  -1 -15  -2 4220.13 1008.14   2
   1 -15   2 4612.89 692.163   2
  -1 -15  -1 1756.12 624.582   2
   1 -15   1 2788.84 589.347   2
   1 -15   0 602.230 302.138   2
  -1 -15   0 186.307 189.046   2
   1 -15  -1 15263.1 1659.47   2
  -1 -15   1 13116.5 1467.83   2
   1 -15  -2 22347.9 2137.91   2
  -1 -15   2 24220.9 1792.85   2
  -1 -15   3 170.269 131.129   2
   1 -15  -3-222.278 225.045   2
   1 -15  -4 355.772 298.658   2
   1 -15  -5 861.017 489.496   2
   1 -15  -6 5575.02 1312.58   2
   1 -15  -7 1816.57 776.755   2
   1 -15  -8 1040.62 726.475   2
  -1 -16  -7 4273.72 1323.59   2
  -1 -16  -6 905.811 591.819   2
  -1 -16  -5 3142.47 1113.12   2
  -1 -16  -4 1052.15 581.359   2
  -1 -16  -3 3549.95 999.661   2
  -1 -16  -2 151.732 199.611   2
   1 -16   2 153.116 131.883   2
   1 -16   1 1294.77 420.620   2
  -1 -16  -1 631.463 378.294   2
  -1 -16   0 4531.50 963.049   2
   1 -16   0 5671.35 952.213   2
  -1 -16   1 6126.36 1032.55   2
   1 -16  -1 6439.15 1109.84   2
  -1 -16   2 809.357 334.456   2
   1 -16  -2 401.740 296.257   2
  -1 -16   3 82.6367 98.8915   2
   1 -16  -3 254.416 246.151   2
   1 -16  -4 7786.10 1442.36   2
   1 -16  -5 3127.70 942.495   2
   1 -16  -6 685.610 470.675   2
   1 -16  -7 3145.67 1041.57   2
   1 -16  -8 497.372 448.193   2
  -1 -17  -7 760.240 592.601   2
  -1 -17  -6 565.411 495.456   2
  -1 -17  -5 670.002 498.413   2
  -1 -17  -4 476.457 399.597   2
  -1 -17  -3-3.78658 33.9713   2
  -1 -17  -2 26633.9 2686.12   2
   1 -17   2 22697.5 1673.23   2
   1 -17   1 264.865 203.758   2
  -1 -17  -1 406.504 314.409   2
  -1 -17   0 1776.32 610.345   2
   1 -17   0 1590.58 523.094   2
  -1 -17   1 307.652 237.213   2
   1 -17  -1-25.8123 87.5440   2
  -1 -17   2 785.957 341.002   2
   1 -17  -2 111.621 160.115   2
  -1 -17   3 435.131 228.265   2
   1 -17  -3-58.2380 126.299   2
   1 -17  -4-257.732 274.029   2
   1 -17  -5 721.245 476.274   2
   1 -17  -6 783.085 517.272   2
   1 -17  -7-210.571 296.849   2
   1 -17  -8 1196.16 695.426   2
  -1 -18  -6 2438.78 993.350   2
  -1 -18  -5 1321.57 701.147   2
  -1 -18  -4 1038.10 599.781   2
  -1 -18  -3-135.016 204.851   2
   1 -18   2 1051.05 373.803   2
  -1 -18  -2 919.610 502.148   2
  -1 -18  -1 943.692 486.303   2
   1 -18   1 1030.91 401.829   2
  -1 -18   0 214.326 228.179   2
   1 -18   0 303.799 236.471   2
  -1 -18   1 5930.42 1080.92   2
   1 -18  -1 6168.04 1144.69   2
   1 -18  -2 4016.59 968.475   2
  -1 -18   2 3114.80 698.428   2
   1 -18  -3-142.904 208.315   2
  -1 -18   3-130.158 133.602   2
   1 -18  -4 3426.46 1022.15   2
   1 -18  -5 200.293 253.459   2
   1 -18  -6 467.113 408.949   2
   1 -18  -7-106.536 233.991   2
  -1 -19  -6 381.684 442.753   2
  -1 -19  -5 1721.71 812.585   2
  -1 -19  -4 1893.27 812.374   2
  -1 -19  -3 1669.02 730.385   2
   1 -19   2 555.087 277.213   2
  -1 -19  -2 149.460 210.110   2
   1 -19   1 942.556 437.256   2
  -1 -19  -1 1504.19 629.603   2
  -1 -19   0 17148.6 2035.71   2
   1 -19   0 14913.7 1739.97   2
  -1 -19   1 313.046 251.451   2
   1 -19  -1 826.913 427.656   2
  -1 -19   2 1192.46 446.655   2
   1 -19  -2 1450.62 607.391   2
   1 -19  -3 5773.62 1258.10   2
   1 -19  -4-167.402 229.029   2
   1 -19  -5 597.421 450.257   2
   1 -19  -6 1520.95 754.243   2
   1 -19  -7 671.506 528.170   2
  -1 -20  -5 324.958 379.905   2
  -1 -20  -4 2823.88 1010.73   2
  -1 -20  -3 3801.78 1147.11   2
  -1 -20  -2-67.0830 145.633   2
  -1 -20  -1 11876.5 1836.64   2
   1 -20   1 12226.5 1486.73   2
   1 -20   0 595.735 355.402   2
  -1 -20   0 903.881 472.766   2
  -1 -20   1 1312.17 533.386   2
   1 -20  -1 332.400 281.573   2
  -1 -20   2 7136.98 1132.03   2
   1 -20  -2 6706.74 1356.65   2
   1 -20  -3 699.870 452.399   2
   1 -20  -4 443.453 382.643   2
   1 -20  -5-321.431 349.476   2
   1 -20  -6 580.846 482.235   2
  -1 -21  -5-236.628 347.110   2
  -1 -21  -4 1385.79 725.598   2
  -1 -21  -3 1085.80 616.455   2
  -1 -21  -2 45.5632 126.042   2
   1 -21   1 267.844 237.677   2
  -1 -21  -1 325.065 309.648   2
   1 -21   0-45.5158 106.419   2
  -1 -21   0 405.639 323.625   2
   1 -21  -1 545.182 367.709   2
  -1 -21   1 160.406 193.658   2
   1 -21  -2 595.892 407.920   2
  -1 -21   2-198.222 196.755   2
   1 -21  -3 2738.21 908.975   2
   1 -21  -4-76.0697 164.078   2
   1 -21  -5 3869.85 1183.61   2
   1 -21  -6-46.3715 168.285   2
  -1 -22  -5 372.622 428.576   2
  -1 -22  -4 97.0224 197.114   2
  -1 -22  -3 929.795 700.574   2
  -1 -22  -2 431.348 381.799   2
   1 -22   1-227.706 211.261   2
  -1 -22  -1 190.229 255.751   2
   1 -22   0 27.0846 100.023   2
  -1 -22   0 335.169 309.181   2
   1 -22  -1 266.182 265.498   2
  -1 -22   1 150.523 190.133   2
  -1 -22   2 390.992 281.268   2
   1 -22  -2 229.376 262.073   2
   1 -22  -3 6158.87 1415.10   2
   1 -22  -4-295.594 329.661   2
   1 -22  -5 3905.30 1209.58   2
   1 -22  -6 2011.16 916.055   2
  -1 -23  -4 804.378 566.285   2
  -1 -23  -3 3393.62 1120.06   2
  -1 -23  -2 2192.09 865.013   2
  -1 -23  -1 7182.17 1498.80   2
   1 -23   1 4725.97 989.538   2
  -1 -23   0-16.7520 83.8747   2
   1 -23   0 317.452 287.169   2
   1 -23  -1 673.053 426.617   2
  -1 -23   1 537.298 366.000   2
   1 -23  -2 376.014 345.608   2
   1 -23  -3 140.152 230.917   2
   1 -23  -4-135.783 233.247   2
   1 -23  -5 320.320 365.286   2
  -1 -24  -4 32.7508 131.372   2
  -1 -24  -3 649.346 500.252   2
  -1 -24  -2 715.152 511.437   2
  -1 -24  -1 244.327 285.518   2
   1 -24   0 1257.74 564.185   2
  -1 -24   0 1440.36 658.927   2
  -1 -24   1 142.492 194.624   2
   1 -24  -1-200.356 238.234   2
   1 -24  -2 535.451 413.304   2
   1 -24  -3 1726.47 776.745   2
   1 -24  -4 1093.86 645.580   2
   1 -24  -5 371.963 399.095   2
  -1 -25  -3 2744.42 1049.74   2
  -1 -25  -2-223.266 294.531   2
  -1 -25  -1 102.051 191.081   2
   1 -25   0 1426.99 615.433   2
  -1 -25   0 1293.21 640.536   2
  -1 -25   1 282.031 289.321   2
   1 -25  -1-208.831 254.934   2
   1 -25  -2 2503.80 913.121   2
   1 -25  -3 1989.49 852.367   2
   1 -25  -4-532.462 457.076   2
  -1 -26  -2 632.558 506.138   2
  -1 -26  -1 130.753 233.167   2
   1 -26   0 2507.49 831.516   2
  -1 -26   0 950.141 562.204   2
   1 -26  -1 316.164 318.485   2
  -1 -26   1 132.529 205.253   2
   1 -26  -2-13.6686 114.636   2
   1 -26  -3 332.272 369.218   2
  -1 -27  -2 228.090 321.364   2
  -1 -27  -1 729.248 523.900   2
   1 -27   0 221.411 264.248   2
  -1 -27   0 1510.31 719.690   2
   1 -27  -1-903.521 548.866   2
   1 -27  -2 1700.91 783.466   2
   1 -27  -3 679.656 519.847   2
  -1 -28  -1 501.238 446.643   2
  -1 -28   0 140.489 226.153   2
   1 -28  -1-495.855 423.245   2
   1 -28  -2-618.642 485.830   2
  -1 -29   0-149.927 250.420   2
   1 -29  -1 1164.40 648.008   2
  -2   0  -7 121.058 276.804   1
  -2   0  -6-105.764 208.972   1
  -2   0  -5 2.02601 97.2295   1
  -2   0  -4 40787.1 3330.28   1
  -2   0  -3-26.9982 97.3217   1
  -2   0  -2 25344.2 2120.72   1
   2   0   0 132849. 2965.84   2
  -2   0   0 140091. 2903.00   2
   2   0  -1-5.04983 28.3601   2
  -2   0   1-105.638 77.7921   2
  -2   0   2 11401.3 606.386   1
  -2   0   2 12041.7 827.826   2
   2   0  -2 13504.5 864.913   2
  -2   0   3 4.70202 32.4245   2
   2   0  -3-47.6478 55.5343   2
   2   0  -4 5756.90 824.575   1
  -2   0   4 6612.66 746.081   2
   2   0  -4 7341.13 709.918   2
   2   0  -5 7.70249 30.0859   2
   2   0  -5-54.8025 110.717   1
   2   0  -6 11725.5 1588.31   1
   2   0  -6 11199.7 1036.96   2
   2   0  -7 47.4534 82.9949   2
   2   0  -7 248.142 253.118   1
   2   0  -8 2796.14 940.518   1
  -2  -1  -7 2307.45 973.077   1
  -2   1  -7 175.348 310.987   1
  -2  -1  -6 882.169 574.839   1
  -2   1  -6 1007.20 611.943   1
  -2  -1  -5 70.6175 169.128   1
  -2   1  -5-148.743 240.996   1
  -2  -1  -4 77.6129 154.106   1
  -2   1  -4 675.400 426.556   1
  -2   1  -3 8036.53 1332.45   1
  -2   1  -2 12187.7 1457.27   1
  -2   1  -1 56277.1 1951.15   2
  -2   1  -1 56766.3 2649.86   1
  -2  -1   0 17753.6 1096.04   2
  -2   1   0 16090.1 991.848   2
   2  -1  -1 67207.1 1978.92   2
  -2   1   1 65853.3 1927.50   2
   2   1  -1 66320.5 1958.68   2
  -2  -1   1 64447.3 1907.25   2
  -2  -1   2 998617. 7245.13   2
   2  -1  -2 996532. 7685.98   2
   2   1  -2 998554. 7296.86   2
  -2   1   2 999999. 7794.12   2
  -2  -1   3 6106.65 699.087   1
   2   1  -3 7039.79 614.919   2
   2  -1  -3 7541.19 705.990   2
  -2   1   3 5877.17 671.261   2
  -2  -1   3 6574.72 627.162   2
   2  -1  -3 5222.83 606.807   1
   2  -1  -4 34.9025 56.5859   2
   2  -1  -4-110.789 117.653   1
  -2  -1   4 36.8392 42.3948   2
   2   1  -5 13915.1 1529.54   1
  -2  -1   5 14034.5 1126.94   2
   2   1  -5 14460.7 1005.35   2
   2  -1  -5 15215.3 1577.45   1
   2  -1  -5 14399.0 1152.59   2
   2  -1  -6 501.863 232.487   2
   2   1  -6 598.911 219.288   2
   2   1  -6 599.877 360.421   1
   2  -1  -6 299.372 258.724   1
   2  -1  -7 401.514 227.711   2
   2   1  -7 268.569 159.953   2
   2  -1  -7-248.978 257.309   1
   2  -1  -8-371.804 350.373   1
   2  -1  -9 337.406 361.900   1
  -2   2  -7 6253.52 1693.78   1
  -2  -2  -7 6678.16 1645.79   1
  -2   2  -6 796.507 524.714   1
  -2  -2  -6 293.441 337.833   1
  -2  -2  -5 845.225 523.041   1
  -2   2  -5 1666.86 726.622   1
  -2   2  -4 146.491 220.930   1
  -2  -2  -4-160.007 229.812   1
  -2   2  -3 2142.52 683.318   1
  -2   2  -2 1333.55 467.648   1
  -2   2  -1 33153.9 1957.75   1
  -2   2  -1 34023.5 1509.48   2
   2  -2   1 34098.3 1592.99   2
  -2  -2   0 55746.5 1908.74   2
  -2   2   0 56321.6 1840.50   2
  -2   2   0 57353.0 1886.07   1
   2  -2   0 53486.4 1863.14   2
  -2   2   1 220088. 3626.97   2
  -2  -2   1 216596. 3530.77   2
   2  -2  -1 220904. 3650.55   2
   2   2  -1 222160. 3629.18   2
  -2   2   2 23672.9 1275.45   2
  -2  -2   2 24203.3 1112.16   2
   2  -2  -2 23388.9 1243.48   2
   2   2  -2 23468.6 1126.83   2
  -2  -2   3 5894.29 708.579   1
   2  -2  -3 5710.27 661.276   2
  -2  -2   3 6692.75 591.142   2
   2   2  -3 6511.57 569.925   2
  -2   2   3 6316.12 738.767   2
   2  -2  -3 6810.17 720.581   1
   2  -2  -4 5454.15 812.884   1
   2  -2  -4 5105.20 672.497   2
   2   2  -4 5026.02 516.617   2
  -2  -2   4 5419.03 590.775   2
   2  -2  -5 5735.92 780.717   2
   2   2  -5 4751.74 533.355   2
   2  -2  -5 5354.13 948.098   1
  -2  -2   5 4484.18 597.245   2
   2  -2  -6 345.780 207.634   2
   2   2  -6 675.963 213.195   2
   2  -2  -7-149.619 161.435   2
   2   2  -7-145.684 104.715   2
   2  -2  -7-286.618 274.321   1
   2  -2  -8 177.684 248.950   1
   2  -2  -9 2455.67 945.282   1
  -2  -3  -7 1539.09 795.688   1
  -2   3  -6 4555.90 1408.48   1
  -2  -3  -6 3899.82 1183.22   1
  -2  -3  -5-461.011 380.269   1
  -2   3  -5 359.544 352.260   1
  -2   3  -4 5413.37 1235.20   1
  -2   3  -3 11965.6 1625.58   1
  -2   3  -2 1742.27 528.541   1
   2  -3   1 2493.71 429.328   2
  -2   3  -1 1773.23 447.573   1
  -2   3  -1 2862.43 437.983   2
  -2   3   0 39890.5 1575.35   2
   2  -3   0 37013.6 1593.85   1
   2  -3   0 38291.7 1575.30   2
  -2  -3   1 35859.3 1495.79   2
   2  -3  -1 36039.5 1546.91   2
  -2   3   1 34764.9 1500.49   2
  -2   3   2 207366. 4029.61   2
  -2  -3   2 210296. 3300.65   2
   2  -3  -2 209069. 3871.54   2
   2   3  -2 206409. 3347.50   2
   2   3  -3 8136.19 628.666   2
  -2  -3   3 8504.42 635.360   2
   2  -3  -3 8508.49 847.746   2
  -2  -3   4 10726.0 777.485   2
   2  -3  -4 10257.9 1009.91   2
   2   3  -4 10548.9 720.080   2
  -2  -3   5 26676.0 1336.18   2
   2  -3  -5 25627.9 1740.75   2
   2   3  -5 27487.0 1202.94   2
   2  -3  -5 26564.2 2149.13   1
   2   3  -6 2784.38 394.608   2
   2  -3  -6 3702.25 887.365   1
   2  -3  -6 3648.02 693.221   2
   2  -3  -7 3255.04 701.941   2
   2  -3  -7 2783.56 850.919   1
   2  -3  -8 2844.06 696.054   2
   2  -3  -8 1760.08 742.050   1
   2  -3  -9 180.563 270.964   1
   2  -3 -10 645.140 535.464   1
  -2  -4  -7 1258.42 725.106   1
  -2  -4  -6 606.770 480.035   2
  -2  -4  -6 501.796 433.382   1
  -2   4  -5 3550.11 1129.81   1
  -2   4  -4 2150.22 799.476   1
  -2   4  -3 15275.7 1838.46   1
  -2   4  -2 146765. 4898.70   1
  -2   4  -1 8338.60 748.709   2
   2  -4   1 9331.61 818.218   2
   2  -4   0 6673.36 667.931   2
   2  -4   0 7406.75 733.822   1
  -2   4   0 6973.02 678.651   2
   2  -4  -1 202.276 124.986   2
  -2   4   1 195.324 118.093   2
  -2  -4   1 207.318 108.471   2
   2  -4  -2 3185.75 509.186   2
  -2  -4   2 2598.91 377.421   2
   2   4  -3 19885.7 976.585   2
  -2  -4   3 19763.2 948.505   2
   2  -4  -3 19794.0 1369.85   2
   2   4  -4 7736.58 593.451   2
   2  -4  -4 7289.42 903.914   2
  -2  -4   4 6366.50 561.403   2
  -2  -4   5 19159.0 1035.24   2
   2   4  -5 20060.0 943.069   2
   2  -4  -5 20646.9 1636.36   2
   2  -4  -6 19077.3 1698.31   2
   2   4  -6 15566.2 849.743   2
   2  -4  -6 16351.6 1929.53   1
   2  -4  -7 1334.50 608.024   1
   2  -4  -7 2818.22 683.271   2
   2  -4  -8 97.5876 159.273   2
   2  -4  -8 234.733 282.251   1
   2  -4  -9 19.5126 95.1015   1
   2  -4 -10-175.434 285.722   1
  -2  -5  -7 37.9949 138.456   2
  -2  -5  -7-70.0528 202.782   1
  -2  -5  -6 1033.11 617.585   1
  -2  -5  -6 1424.78 603.918   2
   2  -5   2 10113.2 907.165   2
   2  -5   1 5873.58 657.856   2
  -2   5  -1 5917.95 641.983   2
  -2   5   0 14430.6 1012.15   2
   2  -5   0 12518.6 937.147   2
   2  -5  -1 96201.9 2722.31   2
   2  -5  -2 409.155 195.635   2
  -2  -5   2 433.246 172.098   2
  -2  -5   3 23910.1 1036.68   2
   2  -5  -3 21144.3 1489.63   2
   2  -5  -4 6402.52 883.408   2
  -2  -5   4 6111.02 505.961   2
   2   5  -4 6061.90 503.014   2
   2   5  -5 97.1552 61.6621   2
  -2  -5   5 72.7095 55.5882   2
   2   5  -6 161.142 73.0972   2
   2  -5  -6-57.4106 126.299   1
   2  -5  -6 211.710 190.801   2
   2  -5  -7 1679.31 682.625   1
   2  -5  -7 1288.58 503.869   2
   2  -5  -8 73.7739 157.186   1
   2  -5  -8 400.332 293.623   2
   2  -5  -9-47.0168 143.045   1
   2  -5 -10-759.652 581.595   1
  -2  -6  -7 569.081 411.158   2
  -2  -6  -7 440.282 442.973   1
  -2  -6  -6 1568.32 647.129   2
   2  -6   2 4178.09 587.667   2
  -2   6  -1 14260.0 1021.27   2
   2  -6   1 13886.5 1016.69   2
   2  -6   0 13869.1 1024.50   2
   2  -6  -1 15745.7 1150.25   2
   2  -6  -2 2202.36 463.377   2
  -2  -6   2 1594.98 318.751   2
   2  -6  -3 305.882 206.719   2
  -2  -6   3 322.033 123.118   2
  -2  -6   4 10686.1 629.600   2
   2  -6  -4 11188.6 1222.13   2
   2  -6  -5 25609.4 1981.76   2
  -2  -6   5 24985.4 870.004   2
   2  -6  -6 332.550 241.946   2
   2  -6  -7 16004.6 1779.48   2
   2  -6  -7 16461.3 2191.53   1
   2  -6  -8 863.561 529.966   1
   2  -6  -8-139.167 190.583   2
   2  -6  -9 57.7227 166.941   1
   2  -6 -10 1723.61 865.535   1
  -2  -7  -7-324.139 378.762   1
  -2  -7  -7-217.141 278.748   2
  -2  -7  -6 553.642 401.098   2
   2  -7   2 23367.3 1372.59   2
   2  -7   1 17.6215 44.2272   2
   2  -7   0 3061.07 495.739   2
   2  -7  -1 30355.3 1689.53   2
   2  -7  -2 141.653 123.603   2
  -2  -7   3 4132.78 468.364   2
   2  -7  -3 3629.24 671.303   2
   2  -7  -4 33384.6 2199.49   2
  -2  -7   4 32131.8 1052.52   2
   2  -7  -5 2246.58 594.413   2
   2  -7  -6 685.406 302.597   2
   2  -7  -7 1366.02 626.614   1
   2  -7  -7 1627.29 582.554   2
   2  -7  -8-573.551 445.617   1
   2  -7  -8-185.014 226.316   2
   2  -7  -9 155.296 254.109   1
   2  -7 -10 93.4477 217.433   1
  -2  -8  -7 808.031 598.186   1
  -2  -8  -7 65.6504 196.356   2
  -2  -8  -6 3268.28 981.604   2
   2  -8   2 15058.9 1103.69   2
   2  -8   1 21746.2 1316.37   2
   2  -8   0 37963.4 1824.15   2
   2  -8  -1 42154.9 2074.01   2
   2  -8  -2 5030.30 773.011   2
  -2  -8   3 22187.0 1124.33   2
   2  -8  -3 20543.8 1684.99   2
   2  -8  -4 23792.8 1931.41   2
  -2  -8   4 21516.0 868.320   2
   2  -8  -5 3227.38 738.966   2
   2  -8  -6 59.9161 119.738   2
   2  -8  -7 73.0353 143.067   2
   2  -8  -8 101.734 195.282   1
   2  -8  -8 323.298 291.262   2
   2  -8  -9 811.380 567.689   1
   2  -8  -9 876.904 494.282   2
   2  -8 -10 2143.63 979.585   1
  -2  -9  -7 2101.78 849.997   2
  -2  -9  -6 631.226 451.593   2
  -2  -9  -5 1844.21 718.324   2
   2  -9   2 6110.53 711.193   2
   2  -9   1 6065.30 719.964   2
   2  -9   0 8567.81 903.525   2
   2  -9  -1 17367.4 1384.33   2
   2  -9  -2 23221.2 1743.10   2
  -2  -9   3 9967.50 791.773   2
   2  -9  -3 9384.85 1178.63   2
  -2  -9   4 5058.25 434.523   2
   2  -9  -4 4713.55 877.765   2
   2  -9  -5 879.922 401.161   2
   2  -9  -6 7109.07 1220.08   2
   2  -9  -7-152.970 193.946   2
   2  -9  -8 671.431 486.663   1
   2  -9  -8 401.889 328.736   2
   2  -9  -9-275.546 356.522   1
   2  -9  -9-481.673 380.442   2
   2  -9 -10-214.335 321.192   1
  -2 -10  -7 25.6474 136.366   2
  -2 -10  -6-12.7398 110.831   2
  -2 -10  -5 330.618 319.418   2
   2 -10   3 9638.57 914.283   2
   2 -10   2 12092.4 1027.55   2
   2 -10   1 1501.49 374.934   2
   2 -10   0 46545.8 2206.12   2
   2 -10  -1 101.241 114.184   2
   2 -10  -2 3050.70 653.000   2
   2 -10  -3 2897.08 679.357   2
   2 -10  -4 5230.25 984.446   2
  -2 -10   4 4425.21 438.853   2
   2 -10  -5 941.501 476.520   2
   2 -10  -6 7773.04 1319.56   2
   2 -10  -7 811.373 443.577   2
   2 -10  -8 1088.15 542.274   2
   2 -10  -9-173.957 302.098   1
   2 -10  -9 1.93469 185.908   2
   2 -10 -10 303.249 396.114   1
  -2 -11  -7 75.7059 221.303   2
  -2 -11  -6 175.472 271.361   2
  -2 -11  -5 4042.61 1122.64   2
   2 -11   3 9711.06 925.327   2
   2 -11   2 482.158 206.080   2
   2 -11   1 1535.78 381.224   2
   2 -11   0 365.824 202.047   2
   2 -11  -1 6474.97 917.388   2
   2 -11  -2 49820.7 2760.96   2
   2 -11  -3 24938.8 2066.68   2
  -2 -11   4 1868.80 306.955   2
  -2 -11   4 2362.88 376.420   2
   2 -11  -4 2153.02 638.594   2
   2 -11  -5 3731.54 859.758   2
   2 -11  -6 86.7825 158.495   2
   2 -11  -7 1381.21 596.699   2
   2 -11  -8 558.921 399.281   2
   2 -11  -9 1700.54 850.166   1
   2 -11  -9 1351.00 653.311   2
  -2 -12  -7 148.157 257.830   2
  -2 -12  -6 155.555 260.432   2
  -2 -12  -5 207.752 271.949   2
  -2 -12  -4 479.684 371.948   2
   2 -12   3 364.590 181.712   2
   2 -12   2 3892.79 601.256   2
   2 -12   1 3574.86 614.708   2
   2 -12   0 9427.94 1077.75   2
   2 -12  -1 13327.2 1371.18   2
   2 -12  -2 1062.27 397.945   2
   2 -12  -3 10638.3 1391.21   2
  -2 -12   4 2159.60 385.799   2
  -2 -12   4 2193.24 354.412   2
   2 -12  -4 1946.41 621.735   2
   2 -12  -5 516.761 343.164   2
   2 -12  -6-30.0769 120.043   2
   2 -12  -7 70.0748 149.438   2
   2 -12  -8-117.784 219.439   2
   2 -12  -9 1075.48 692.123   1
   2 -12  -9 807.191 519.425   2
  -2 -13  -7 848.650 601.824   2
  -2 -13  -6 429.512 268.019   2
  -2 -13  -5 1764.87 770.550   2
  -2 -13  -4 654.724 448.726   2
   2 -13   3 8191.38 877.628   2
   2 -13   2 1311.91 367.659   2
   2 -13   1 28553.2 1803.51   2
   2 -13   0 7862.34 1020.42   2
   2 -13  -1 9710.03 1217.88   2
   2 -13  -2 2981.62 717.081   2
   2 -13  -3 1228.16 482.938   2
  -2 -13   4 4530.43 585.900   2
   2 -13  -4 5666.89 1111.58   2
   2 -13  -5 18538.3 2089.73   2
   2 -13  -6 3186.73 890.085   2
   2 -13  -7 1180.74 637.163   2
   2 -13  -8 335.745 340.874   2
   2 -13  -9 764.329 516.404   2
  -2 -14  -7 1849.33 892.903   2
  -2 -14  -6 187.195 300.768   2
  -2 -14  -5 352.232 567.662   2
  -2 -14  -4 1705.51 726.947   2
  -2 -14  -3 758.850 455.500   2
   2 -14   2 4292.74 675.752   2
   2 -14   1 5623.48 822.383   2
   2 -14   0 14240.2 1416.05   2
   2 -14  -1 1688.00 530.213   2
   2 -14  -2 1800.56 570.236   2
  -2 -14   3 10569.4 1152.63   2
   2 -14  -3 14009.0 1698.41   2
  -2 -14   4 2350.27 450.663   2
   2 -14  -4 2264.10 709.280   2
   2 -14  -5 903.983 479.306   2
   2 -14  -6 5881.82 1266.23   2
   2 -14  -7 436.790 368.859   2
   2 -14  -8 951.982 565.957   2
   2 -14  -9-393.865 390.499   2
  -2 -15  -6-318.757 365.479   2
  -2 -15  -5 696.947 519.572   2
  -2 -15  -4 167.575 252.887   2
  -2 -15  -3 679.318 450.765   2
  -2 -15  -2 1396.83 627.217   2
   2 -15   2 2063.55 491.583   2
   2 -15   1 1480.99 444.547   2
   2 -15   0 562.914 288.900   2
   2 -15  -1 501.870 293.388   2
   2 -15  -2 18035.2 1891.07   2
  -2 -15   2 19233.2 1786.87   2
   2 -15  -3 9787.91 1456.02   2
  -2 -15   3 10295.9 1172.07   2
  -2 -15   4 5129.09 692.504   2
   2 -15  -4 5796.17 1165.24   2
   2 -15  -5-32.2018 120.512   2
   2 -15  -6-13.0331 80.2596   2
   2 -15  -7-30.6152 132.656   2
   2 -15  -8-393.840 372.536   2
   2 -15  -9 1213.36 685.907   2
  -2 -16  -6 334.336 390.897   2
  -2 -16  -5-424.728 414.402   2
  -2 -16  -4 486.860 415.435   2
  -2 -16  -3 237.962 281.690   2
  -2 -16  -2 1003.35 520.188   2
   2 -16   2 1778.60 472.797   2
  -2 -16  -1 2170.73 725.043   2
   2 -16   1 2020.39 541.821   2
  -2 -16   0 36805.5 2887.23   2
   2 -16   0 34865.0 2352.10   2
  -2 -16   1 151.285 176.225   2
   2 -16  -1 109.925 141.869   2
  -2 -16   2 2397.71 640.838   2
   2 -16  -2 3893.68 905.931   2
  -2 -16   3 2132.86 561.510   2
   2 -16  -3 2941.49 819.504   2
   2 -16  -4 15804.7 2022.89   2
   2 -16  -5 519.034 382.215   2
   2 -16  -6 1386.49 648.666   2
   2 -16  -7 87.9061 188.267   2
   2 -16  -8 102.742 214.936   2
  -2 -17  -6 5255.71 1619.81   2
  -2 -17  -5 263.095 328.951   2
  -2 -17  -4 61.4878 161.827   2
  -2 -17  -3-198.148 249.285   2
   2 -17   2 185.597 154.295   2
  -2 -17  -2 394.244 333.690   2
  -2 -17  -1 149.109 199.119   2
   2 -17   1 536.398 277.591   2
   2 -17   0 1670.90 524.581   2
  -2 -17   0 1565.80 605.066   2
   2 -17  -1 2857.28 751.087   2
  -2 -17   1 4866.38 1026.11   2
  -2 -17   2 3921.38 873.961   2
   2 -17  -2 2296.97 706.224   2
  -2 -17   3 2185.53 596.964   2
   2 -17  -3 2708.25 791.167   2
   2 -17  -4 416.572 335.525   2
   2 -17  -5 377.523 338.390   2
   2 -17  -6 571.552 468.898   2
   2 -17  -7-288.040 332.301   2
   2 -17  -8 889.891 579.478   2
  -2 -18  -5-422.298 441.103   2
  -2 -18  -4-188.038 267.217   2
  -2 -18  -3 1666.78 737.812   2
  -2 -18  -2 2926.27 931.035   2
   2 -18   2 3431.96 700.762   2
   2 -18   1 1534.23 485.553   2
  -2 -18  -1 2218.51 776.412   2
  -2 -18   0 29276.9 2739.05   2
   2 -18   0 31219.2 2373.41   2
   2 -18  -1 3473.62 844.655   2
  -2 -18   1 4606.73 1011.05   2
  -2 -18   2 444.262 297.359   2
   2 -18  -2 652.724 308.969   2
  -2 -18   3 12536.2 1441.48   2
   2 -18  -3 12945.0 1831.26   2
   2 -18  -4 16713.4 2177.35   2
   2 -18  -5 2562.10 883.711   2
   2 -18  -6 833.586 527.681   2
   2 -18  -7-206.723 284.342   2
   2 -18  -8-404.109 409.970   2
  -2 -19  -5 773.420 588.773   2
  -2 -19  -4 394.465 401.946   2
  -2 -19  -3 1470.01 714.246   2
  -2 -19  -2 3197.42 987.873   2
   2 -19   1 366.959 247.904   2
  -2 -19  -1-184.909 235.607   2
  -2 -19   0 275.914 278.996   2
   2 -19   0 538.502 316.709   2
   2 -19  -1 2579.15 773.623   2
  -2 -19   1 3397.13 899.122   2
  -2 -19   2 7889.46 1280.16   2
   2 -19  -2 8214.21 1410.45   2
  -2 -19   3 6453.61 1069.06   2
   2 -19  -3 6457.22 1337.31   2
   2 -19  -4 423.177 356.474   2
   2 -19  -5 172.895 258.765   2
   2 -19  -6 95.2256 229.824   2
   2 -19  -7 120.585 233.487   2
  -2 -20  -5 2638.96 1074.65   2
  -2 -20  -4 1104.22 671.668   2
  -2 -20  -3-44.5687 131.779   2
  -2 -20  -2 1294.04 602.807   2
   2 -20   1 805.972 372.241   2
  -2 -20  -1 958.791 505.877   2
   2 -20   0 2693.35 723.867   2
  -2 -20   0 4284.76 1088.71   2
  -2 -20   1 1027.55 508.916   2
   2 -20  -1 1992.51 664.309   2
  -2 -20   2 137.425 179.733   2
   2 -20  -2-166.986 210.198   2
   2 -20  -3 2950.00 906.990   2
   2 -20  -4 287.764 297.079   2
   2 -20  -5 1111.36 606.544   2
   2 -20  -6 927.916 586.906   2
   2 -20  -7 3008.06 1251.94   2
  -2 -21  -4-102.041 224.351   2
  -2 -21  -3 220.849 290.817   2
  -2 -21  -2 130.858 219.966   2
   2 -21   1 1285.00 482.546   2
  -2 -21  -1 1577.13 709.467   2
   2 -21   0 5381.92 1049.34   2
  -2 -21   0 4212.03 1111.93   2
   2 -21  -1 523.888 358.035   2
  -2 -21   1 47.2486 142.991   2
  -2 -21   2 1030.25 486.558   2
   2 -21  -2-178.361 227.486   2
   2 -21  -3 523.413 391.760   2
   2 -21  -4 5966.32 1378.58   2
   2 -21  -5 361.375 357.846   2
   2 -21  -6-354.601 389.384   2
  -2 -22  -4 534.673 483.812   2
  -2 -22  -3-94.6962 197.019   2
  -2 -22  -2 2239.76 899.647   2
   2 -22   1 5419.14 1042.44   2
  -2 -22  -1 2676.64 947.502   2
   2 -22   0 78.5916 143.487   2
  -2 -22   0 388.363 352.364   2
   2 -22  -1 2930.94 867.780   2
  -2 -22   1 3039.20 923.505   2
  -2 -22   2 235.228 239.992   2
   2 -22  -2 561.027 398.003   2
   2 -22  -3 4674.64 1199.13   2
   2 -22  -4-134.354 216.264   2
   2 -22  -5-219.712 282.372   2
   2 -22  -6-80.1136 196.077   2
  -2 -23  -3 1066.06 662.457   2
  -2 -23  -2-27.1943 109.887   2
  -2 -23  -1 200.504 267.013   2
   2 -23   0-50.2112 123.349   2
  -2 -23   0 321.455 328.087   2
   2 -23  -1 366.336 305.633   2
  -2 -23   1 25.0261 108.937   2
   2 -23  -2 378.093 337.859   2
  -2 -23   2 408.643 321.402   2
   2 -23  -3-372.276 351.739   2
   2 -23  -4 113.191 207.450   2
   2 -23  -5 2015.13 875.907   2
  -2 -24  -3 195.616 218.141   2
  -2 -24  -2 4194.45 1281.91   2
  -2 -24  -1 499.500 431.593   2
   2 -24   0 739.016 418.085   2
  -2 -24   0 933.196 373.370   2
   2 -24  -1 45.8839 132.913   2
  -2 -24   1 1292.43 630.970   2
   2 -24  -2 1740.81 727.991   2
   2 -24  -3 346.056 342.097   2
   2 -24  -4 135.232 222.740   2
   2 -24  -5-619.025 499.486   2
  -2 -25  -2 1143.35 688.402   2
  -2 -25  -1 657.632 507.330   2
   2 -25   0 536.966 370.872   2
  -2 -25   0-470.725 418.464   2
   2 -25  -1 4417.42 1125.46   2
  -2 -25   1 4736.96 1228.56   2
   2 -25  -2 3159.87 995.395   2
   2 -25  -3 826.727 544.850   2
   2 -25  -4 40.2715 129.691   2
  -2 -26  -2 693.576 540.288   2
  -2 -26  -1-393.553 401.623   2
  -2 -26   0 1768.83 819.413   2
   2 -26  -1-1340.17 627.277   2
  -2 -26   1-222.381 280.623   2
   2 -26  -2-394.863 377.635   2
   2 -26  -3 353.327 373.725   2
   2 -26  -4 1809.18 850.852   2
  -2 -27  -1 3086.65 1131.30   2
  -2 -27   0 2190.38 913.971   2
   2 -27  -1-242.006 272.205   2
  -2 -27   1 258.974 312.731   2
   2 -27  -2 2231.11 874.025   2
   2 -27  -3 134.739 238.103   2
  -2 -28   0 1411.83 754.904   2
   2 -28  -1 1128.90 595.556   2
   2 -28  -2-560.422 450.936   2
  -2 -29   0-484.979 456.717   2
  -3   0  -7-27.1657 186.824   1
  -3   0  -6 758.596 574.111   1
  -3   0  -5 227.869 305.850   1
  -3   0  -4-1.99908 84.8350   1
  -3   0  -3 97.8935 187.517   1
  -3   0  -2 8813.14 1392.37   1
   3   0   0 15516.2 1254.06   2
   3   0  -1-31.3989 59.0837   2
   3   0  -2-10.3443 40.7058   2
  -3   0   3 8.94587 24.1181   1
   3   0  -3 234.849 141.236   2
   3   0  -4 16055.7 1184.95   2
   3   0  -5 79.2079 89.1387   2
   3   0  -6 2463.32 504.392   2
   3   0  -7-47.6000 84.4063   2
  -3   1  -7 689.613 584.462   1
  -3  -1  -7-178.191 309.391   1
  -3   1  -6 64.4820 203.567   1
  -3  -1  -6 137.116 260.959   1
  -3   1  -5 8762.23 1822.11   1
  -3  -1  -5 6624.93 1572.67   1
  -3   1  -4 993.222 553.357   1
  -3  -1  -4 1269.11 628.384   1
  -3  -1  -3 275.937 236.152   1
  -3   1  -3-63.8628 171.623   1
  -3   1  -2 25715.1 2350.39   1
  -3   1  -1 2406.09 629.335   1
  -3   1   0 1997.79 467.679   1
   3  -1   0 2250.82 477.469   2
   3  -1  -1 3607.14 574.336   2
   3   1  -1 4025.41 617.885   2
  -3   1   1 4420.00 485.072   1
   3   1  -2 413.823 212.710   2
   3  -1  -2 524.858 209.879   2
   3  -1  -3 4829.01 651.798   2
   3   1  -3 6132.98 722.339   2
  -3  -1   3 6024.69 570.692   1
  -3  -1   4 1806.15 414.683   1
   3  -1  -4 1368.29 351.161   2
   3   1  -4 1384.03 360.256   2
   3  -1  -5 489.860 277.555   1
   3  -1  -5 959.422 332.612   2
   3   1  -5 1110.28 304.276   2
   3  -1  -6 3917.32 675.857   2
   3   1  -6 2976.69 525.251   2
   3  -1  -6 3037.44 741.150   1
   3   1  -7 5819.89 773.649   2
   3  -1  -7 6536.19 906.766   2
   3  -1  -7 5630.37 1141.57   1
   3  -1  -8 3722.10 700.177   2
  -3  -2  -7 403.634 528.793   1
  -3   2  -7 1287.36 695.152   1
  -3   2  -6 2429.04 1023.20   1
  -3  -2  -6 366.582 410.560   1
  -3   2  -5 522.724 448.591   1
  -3  -2  -5 2.29616 240.301   1
  -3   2  -4 19303.5 2478.93   1
  -3  -2  -4 18815.8 2449.60   1
  -3   2  -3 461.230 355.261   1
  -3   2  -2 531.836 334.293   1
  -3   2  -1 25649.5 1987.92   1
   3  -2   0 58481.6 2412.26   2
  -3   2   0 63155.5 2481.02   1
  -3   2   1 6207.15 520.266   1
   3  -2  -1 5782.33 741.759   2
   3   2  -1 6529.51 794.630   2
   3  -2  -2 43752.1 1997.63   2
   3   2  -2 45716.3 1991.48   2
   3   2  -3 1152.82 329.428   2
   3  -2  -3 731.247 282.032   2
   3  -2  -4 4827.68 614.447   1
  -3  -2   4 4467.56 664.462   1
   3  -2  -4 5280.63 725.403   2
   3   2  -4 5876.12 685.603   2
   3  -2  -5 187.582 143.556   2
   3   2  -5 451.952 189.619   2
   3  -2  -5 96.5145 116.368   1
   3  -2  -6 2137.50 611.667   1
   3  -2  -6 1961.40 493.146   2
   3   2  -6 1917.36 406.237   2
   3  -2  -7 3622.84 715.804   2
   3   2  -7 2313.77 476.428   2
   3  -2  -7 2619.95 783.264   1
   3  -2  -8 3304.33 712.611   2
   3  -2  -8 5025.17 1183.52   1
  -3  -3  -7 1049.57 690.377   1
  -3   3  -6 3525.50 1232.21   1
  -3  -3  -6 3867.36 1305.50   1
  -3  -3  -5-332.262 346.206   1
  -3   3  -5 200.308 294.367   1
  -3   3  -4 64.9467 186.639   1
  -3   3  -3 1192.75 582.885   1
  -3   3  -2 7743.16 1264.64   1
  -3   3  -1 9947.91 1204.48   1
   3  -3   1 7211.69 892.027   2
  -3   3   0 24611.9 1522.25   1
   3  -3   0 25332.7 1587.92   2
   3  -3  -1 209.367 140.054   2
   3  -3  -2-72.3370 87.6444   2
   3   3  -2 19.8309 56.1907   2
   3  -3  -3 4720.81 686.384   2
   3   3  -3 3807.30 560.431   2
   3  -3  -3 4076.07 379.165   1
   3   3  -4 467.453 188.468   2
   3  -3  -4 870.049 299.551   2
   3  -3  -4 508.886 205.480   1
   3  -3  -5 25355.8 1728.04   2
   3   3  -5 23510.1 1353.39   2
   3  -3  -5 22660.3 1728.83   1
   3   3  -6 12330.9 986.832   2
   3  -3  -6 12275.6 1281.93   2
   3  -3  -6 11405.6 1439.79   1
   3  -3  -7 512.670 279.244   2
   3   3  -7 326.576 164.335   2
   3  -3  -7 379.656 298.118   1
   3  -3  -8 7.36936 74.8391   2
   3  -3  -8-69.7033 160.860   1
   3  -3  -9 2492.01 921.554   1
  -3  -4  -7 568.233 523.602   1
  -3  -4  -6 1176.70 695.557   1
  -3  -4  -5-347.483 362.119   1
  -3   4  -5 93.5442 203.317   1
  -3   4  -4 3442.52 1073.84   1
  -3   4  -3 49435.9 3624.33   1
  -3   4  -2 352.552 267.938   1
  -3   4  -1 5874.02 927.764   1
   3  -4   1 7805.47 926.433   2
   3  -4   0 14012.1 1187.72   2
   3  -4  -1 4964.06 691.413   2
   3  -4  -1 5705.89 570.668   1
   3  -4  -2 2186.29 474.063   2
   3   4  -3 1090.56 307.589   2
   3  -4  -3 1819.39 448.002   2
   3  -4  -4 397.763 210.847   2
   3   4  -4 92.9707 86.5546   2
   3  -4  -4 256.788 154.260   1
   3  -4  -5 2682.95 588.558   2
   3   4  -5 4717.01 593.461   2
   3  -4  -5 3609.71 716.959   1
   3  -4  -6 2816.89 664.847   2
   3   4  -6 3846.37 542.589   2
   3  -4  -6 2429.79 661.614   1
   3  -4  -7 1253.87 538.440   1
   3  -4  -7 673.482 329.405   2
   3   4  -7 1523.72 331.252   2
   3  -4  -8-233.181 213.170   2
   3  -4  -8 42.3804 129.224   1
   3  -4  -9 4073.19 1176.79   1
   3  -4 -10-389.386 404.508   1
  -3  -5  -7 249.936 354.353   1
  -3  -5  -6-397.687 420.851   1
   3  -5   1 16585.4 1338.19   2
   3  -5   0 7083.17 852.196   2
   3  -5   0 7440.11 903.134   1
   3  -5  -1 10504.9 819.793   1
   3  -5  -1 10580.0 1023.36   2
   3  -5  -2 20362.4 1455.97   2
   3  -5  -3 721.991 279.787   2
   3  -5  -4 0.78047 163.807   2
   3   5  -4 552.476 204.492   2
  -3  -5   5 343.846 158.190   2
   3  -5  -5 20.8074 66.8178   2
   3   5  -5 349.503 161.063   2
   3  -5  -6 2822.61 664.935   2
   3   5  -6 1987.97 376.831   2
   3  -5  -6 2120.10 633.375   1
   3  -5  -7 3085.58 728.426   2
   3  -5  -7 2899.38 873.901   1
   3  -5  -8 1430.51 519.285   2
   3  -5  -8 1804.84 719.227   1
   3  -5  -9 4999.17 1308.83   1
   3  -5 -10-1114.10 675.682   1
  -3  -6  -6 669.903 540.652   1
   3  -6   2 177.601 160.550   2
   3  -6   1 6961.65 869.180   2
   3  -6   0 13124.1 1165.79   2
   3  -6  -1 287.189 173.494   2
   3  -6  -2 5747.15 800.744   2
   3  -6  -3 9144.78 1051.88   2
   3  -6  -4 307.552 208.930   2
   3  -6  -5 859.902 353.367   2
  -3  -6   5 625.995 206.379   2
   3  -6  -6 1581.82 504.296   2
   3   6  -6 1151.01 281.679   2
   3  -6  -6 985.716 443.684   1
   3  -6  -7 3459.55 804.731   2
   3  -6  -7 3279.94 895.402   1
   3  -6  -8 4400.49 937.695   2
   3  -6  -8 3376.23 1031.24   1
   3  -6  -9 2861.22 801.024   2
   3  -6  -9 3333.10 1081.61   1
   3  -6 -10 2.70149 620.405   1
  -3  -7  -6 843.597 605.466   1
   3  -7   2 7223.97 925.185   2
   3  -7   1-209.231 151.474   2
   3  -7   0 44111.5 2172.91   2
   3  -7  -1 438.046 225.713   2
   3  -7  -2 253.451 173.876   2
   3  -7  -3 1542.31 438.909   2
   3  -7  -4 9206.61 1141.51   2
   3  -7  -5 1251.07 460.084   2
  -3  -7   5 1045.21 262.907   2
   3  -7  -6 3116.89 736.151   2
   3  -7  -7 251.039 227.700   2
   3  -7  -7-58.2403 153.742   1
   3  -7  -8 1044.66 479.873   2
   3  -7  -8 2282.26 833.941   1
   3  -7  -9-189.745 267.358   1
   3  -7  -9 535.091 360.577   2
   3  -7 -10 225.674 313.686   1
  -3  -8  -7 1004.90 600.207   2
   3  -8   2 2858.03 588.405   2
   3  -8   1 39534.9 2114.80   2
   3  -8   0 6292.43 830.236   2
   3  -8  -1 2471.69 536.550   2
   3  -8  -2 5530.08 835.733   2
   3  -8  -3 16984.0 1539.29   2
   3  -8  -4 3775.92 782.224   2
   3  -8  -5 7725.85 1158.92   2
  -3  -8   5 7085.80 656.169   2
   3  -8  -6 54.2787 128.177   2
   3  -8  -7 1024.29 457.443   2
   3  -8  -8 801.266 433.846   2
   3  -8  -8-2.04215 459.486   1
   3  -8  -9 31.1360 118.617   2
   3  -8  -9 661.204 488.574   1
   3  -8 -10 468.652 445.876   1
  -3  -9  -7 2025.44 879.112   2
  -3  -9  -6 591.194 469.025   2
   3  -9   2 8945.51 1030.68   2
   3  -9   1 1193.64 375.668   2
   3  -9   0 8853.81 1014.90   2
   3  -9  -1 5406.95 814.194   2
   3  -9  -2 12065.0 1282.28   2
   3  -9  -3 581.662 288.686   2
   3  -9  -4 169.842 155.984   2
   3  -9  -5 22277.9 2020.46   2
  -3  -9   5 21963.7 1147.82   2
   3  -9  -6 809.014 409.685   2
   3  -9  -7 894.738 445.944   2
   3  -9  -8 1093.54 502.406   2
   3  -9  -8 1520.11 701.332   1
   3  -9  -9 39.8335 138.561   2
   3  -9  -9 1125.07 655.191   1
   3  -9 -10-385.597 412.468   1
  -3 -10  -7 4102.46 1271.11   2
  -3 -10  -6 3850.37 1184.48   2
   3 -10   2 178.188 152.160   2
   3 -10   1 4705.30 744.647   2
   3 -10   0 737.112 308.675   2
   3 -10  -1 2780.85 607.289   2
   3 -10  -2 47454.7 2617.16   2
   3 -10  -3 3992.76 778.874   2
   3 -10  -4 1077.74 443.577   2
   3 -10  -5-172.954 192.066   2
   3 -10  -6 647.561 373.989   2
   3 -10  -7 191.888 223.776   2
   3 -10  -8 2448.21 791.059   2
   3 -10  -8 2875.18 974.498   1
   3 -10  -9 295.959 304.910   2
  -3 -11  -7 505.604 484.732   2
  -3 -11  -6 1922.51 865.582   2
   3 -11   3 439.763 234.153   2
   3 -11   2 35427.9 2099.45   2
   3 -11   1 3447.05 641.906   2
   3 -11   0 2824.33 601.669   2
   3 -11  -1 400.076 233.832   2
   3 -11  -2 3277.89 710.563   2
   3 -11  -3 2863.70 707.989   2
   3 -11  -4-263.877 225.064   2
   3 -11  -5 7287.73 1233.91   2
   3 -11  -6 547.949 352.597   2
   3 -11  -7 1914.11 683.767   2
   3 -11  -8 998.633 548.094   2
   3 -11  -9-425.702 378.260   2
   3 -11  -9 139.082 236.824   1
  -3 -12  -6 835.312 591.308   2
   3 -12   3 578.824 267.505   2
   3 -12   2 6136.17 877.736   2
   3 -12   1 24541.6 1772.73   2
   3 -12   0 1069.24 370.144   2
   3 -12  -1 18214.7 1634.70   2
   3 -12  -2 2796.50 672.549   2
   3 -12  -3-23.7477 86.0733   2
   3 -12  -4 3674.82 865.073   2
   3 -12  -5 2778.83 817.897   2
   3 -12  -6 1606.30 616.490   2
   3 -12  -7 4319.73 1075.69   2
   3 -12  -8 310.209 305.791   2
   3 -12  -9 535.364 416.366   2
   3 -12  -9 418.431 417.204   1
  -3 -13  -6-418.085 415.840   2
  -3 -13  -5 8797.30 1833.17   2
   3 -13   2 5242.22 834.711   2
   3 -13   1 7216.16 982.970   2
   3 -13   0 1050.09 379.399   2
   3 -13  -1 3966.25 788.339   2
   3 -13  -2 1208.77 458.506   2
   3 -13  -3 177.462 187.838   2
   3 -13  -4 160.436 184.904   2
   3 -13  -5 595.738 369.962   2
   3 -13  -6 3047.39 907.557   2
   3 -13  -7 7718.00 1483.72   2
   3 -13  -8 205.093 276.342   2
   3 -13  -9 256.175 308.157   2
   3 -13  -9-35.0833 154.592   1
  -3 -14  -6 411.332 432.095   2
  -3 -14  -5 178.853 299.178   2
   3 -14   2 3505.29 677.692   2
   3 -14   1 991.583 373.216   2
   3 -14   0 17268.3 1617.56   2
   3 -14  -1 566.524 303.642   2
   3 -14  -2 586.686 366.783   2
   3 -14  -3 7035.17 1196.86   2
   3 -14  -4 17943.0 2014.39   2
   3 -14  -5 122.063 191.475   2
   3 -14  -6 204.052 256.384   2
   3 -14  -7 8023.97 1523.77   2
   3 -14  -8 196.073 275.701   2
   3 -14  -9-866.665 556.670   2
  -3 -15  -6 569.095 520.035   2
  -3 -15  -5 2830.14 1066.37   2
  -3 -15  -4 519.137 443.894   2
   3 -15   2 26693.0 1947.33   2
   3 -15   1 3640.07 742.354   2
   3 -15   0 1379.71 460.028   2
   3 -15  -1 374.386 255.762   2
   3 -15  -2 2760.41 734.670   2
   3 -15  -3 4612.14 995.731   2
   3 -15  -4 12.0242 61.9930   2
   3 -15  -5 695.004 426.440   2
   3 -15  -6 43.3300 121.011   2
   3 -15  -7 970.515 548.867   2
   3 -15  -8 481.262 413.920   2
   3 -15  -9 2368.37 927.895   2
  -3 -16  -5-157.539 271.500   2
  -3 -16  -4 4987.38 1372.18   2
   3 -16   2-141.738 142.302   2
   3 -16   1 1059.77 401.617   2
   3 -16   0 5122.93 932.727   2
   3 -16  -1 2954.83 725.038   2
   3 -16  -2 2280.29 681.826   2
   3 -16  -3 1454.19 535.163   2
   3 -16  -4-152.228 197.043   2
   3 -16  -5 1976.66 769.979   2
   3 -16  -6 1071.39 563.168   2
   3 -16  -7 692.279 465.559   2
   3 -16  -8 1267.43 667.693   2
   3 -16  -9 884.338 580.788   2
  -3 -17  -5 1115.66 715.839   2
  -3 -17  -4 615.200 504.112   2
  -3 -17  -3 963.333 588.410   2
   3 -17   1 1745.65 524.864   2
   3 -17   0-393.316 265.738   2
   3 -17  -1 2813.27 732.958   2
   3 -17  -2 2313.16 718.473   2
   3 -17  -3 1855.78 659.448   2
   3 -17  -4-168.798 214.601   2
  -3 -17   4 345.361 236.488   2
   3 -17  -5 172.244 241.253   2
   3 -17  -6 4008.55 1138.70   2
   3 -17  -7 474.807 410.449   2
   3 -17  -8 473.367 419.931   2
  -3 -18  -4 65.3190 194.221   2
  -3 -18  -3 807.673 540.126   2
  -3 -18  -2 2440.98 888.976   2
   3 -18   1-36.3154 93.3792   2
   3 -18   0 10946.0 1398.54   2
   3 -18  -1 5508.40 1041.55   2
   3 -18  -2 843.252 435.989   2
   3 -18  -3-25.6645 93.2557   2
  -3 -18   3 199.503 209.023   2
   3 -18  -4-207.636 250.349   2
   3 -18  -5 788.497 492.235   2
   3 -18  -6 94.4243 227.858   2
   3 -18  -7 250.050 324.084   2
   3 -18  -8 1046.64 639.026   2
  -3 -19  -4 452.125 433.481   2
  -3 -19  -3 3658.73 1168.44   2
  -3 -19  -2 4637.57 1250.11   2
  -3 -19  -1 519.747 409.240   2
   3 -19   1 713.763 356.579   2
   3 -19   0 3867.98 871.524   2
   3 -19  -1 5685.21 1105.79   2
   3 -19  -2-98.1256 159.631   2
  -3 -19   2-313.789 283.846   2
   3 -19  -3 286.764 272.090   2
  -3 -19   3 288.426 254.030   2
   3 -19  -4 5583.59 1254.53   2
   3 -19  -5-346.510 349.925   2
   3 -19  -6-126.828 250.621   2
   3 -19  -7 598.210 478.675   2
  -3 -20  -4 2293.77 1002.78   2
  -3 -20  -3 160.486 254.426   2
  -3 -20  -2 443.022 404.441   2
   3 -20   1-344.446 252.822   2
  -3 -20  -1 185.160 251.255   2
   3 -20   0 23.3964 103.950   2
  -3 -20   0-4.02713 88.6454   2
   3 -20  -1 248.265 236.857   2
  -3 -20   1-146.998 208.417   2
   3 -20  -2 1350.25 571.590   2
  -3 -20   2 2581.30 825.411   2
   3 -20  -3 2513.70 819.752   2
  -3 -20   3 1932.11 671.236   2
   3 -20  -4 1654.72 703.015   2
   3 -20  -5 3046.98 995.388   2
   3 -20  -6-121.543 215.922   2
   3 -20  -7 1596.57 780.174   2
  -3 -21  -3 296.955 346.200   2
  -3 -21  -2-246.509 306.300   2
  -3 -21  -1 2589.42 951.868   2
   3 -21   0 2226.59 681.592   2
  -3 -21   0 2970.87 949.726   2
   3 -21  -1 1382.31 563.944   2
  -3 -21   1 3191.80 985.433   2
   3 -21  -2 1241.57 566.304   2
  -3 -21   2 970.048 524.478   2
   3 -21  -3 736.015 461.990   2
  -3 -21   3 1257.28 556.798   2
   3 -21  -4 869.359 521.481   2
   3 -21  -5 345.534 352.278   2
   3 -21  -6 199.426 299.754   2
  -3 -22  -3 1262.50 729.410   2
  -3 -22  -2-12.7646 137.757   2
  -3 -22  -1 4148.77 1227.17   2
   3 -22   0-261.251 237.696   2
  -3 -22   0 605.131 462.234   2
   3 -22  -1 1505.95 603.189   2
  -3 -22   1 926.080 544.888   2
   3 -22  -2 375.218 325.214   2
  -3 -22   2 101.435 179.866   2
   3 -22  -3-382.880 338.367   2
   3 -22  -4-123.217 200.984   2
   3 -22  -5-378.318 376.857   2
   3 -22  -6-556.525 482.611   2
  -3 -23  -2-10.7164 97.1830   2
  -3 -23  -1 459.833 418.621   2
   3 -23   0-254.099 245.023   2
  -3 -23   0 651.034 485.764   2
   3 -23  -1 150.630 199.810   2
  -3 -23   1 145.581 222.325   2
   3 -23  -2 729.446 452.407   2
  -3 -23   2 370.929 348.421   2
   3 -23  -3-108.434 196.510   2
   3 -23  -4-409.379 379.480   2
   3 -23  -5 3277.87 1097.20   2
  -3 -24  -2 603.056 513.101   2
  -3 -24  -1 63.5442 174.127   2
   3 -24   0 294.043 276.355   2
  -3 -24   0 547.517 461.782   2
   3 -24  -1 3126.38 899.138   2
  -3 -24   1 2567.70 962.385   2
   3 -24  -2 3129.29 946.701   2
  -3 -24   2 1342.34 667.116   2
   3 -24  -3-8.40314 57.0661   2
   3 -24  -4-106.162 211.615   2
   3 -24  -5-214.359 292.736   2
  -3 -25  -1 284.091 373.240   2
  -3 -25   0-320.625 360.723   2
   3 -25  -1 48.3091 145.805   2
  -3 -25   1 438.451 409.463   2
   3 -25  -2 2467.35 860.036   2
   3 -25  -3 566.492 439.941   2
   3 -25  -4-759.732 525.924   2
  -3 -26  -1-636.409 530.606   2
  -3 -26   0 371.784 399.508   2
   3 -26  -1 183.805 228.812   2
  -3 -26   1-520.711 452.374   2
   3 -26  -2 115.421 208.954   2
   3 -26  -3-165.900 242.618   2
  -3 -27   0 1358.97 775.877   2
   3 -27  -1 1660.70 695.797   2
  -3 -27   1 1030.61 649.433   2
   3 -27  -2-1032.07 579.144   2
   3 -27  -3 9.40971 88.8262   2
   3 -28  -2 791.926 521.219   2
  -4   0  -6 698.141 590.905   1
  -4   0  -5 176.165 309.465   1
  -4   0  -4 9476.57 1843.83   1
  -4   0  -3-169.031 238.752   1
  -4   0  -2-146.473 203.649   1
  -4   0  -1-297.534 253.155   1
   4   0  -1 149.092 146.381   2
   4   0  -2 18445.6 1504.84   2
   4   0  -3 188.262 181.417   2
   4   0  -4 309102. 5973.06   2
   4   0  -5 149.512 137.405   2
   4   0  -6 642.424 279.848   2
   4   0  -7 160.032 152.987   2
   4   0  -8 321.303 210.547   2
  -4  -1  -6 3604.61 1276.02   1
  -4   1  -6 3606.10 1314.89   1
  -4  -1  -5 2322.71 984.211   1
  -4   1  -5 3158.30 1131.01   1
  -4   1  -4-131.414 247.017   1
  -4  -1  -4 84.4638 198.392   1
  -4   1  -3 1715.80 718.521   1
  -4  -1  -3 2019.06 790.845   1
  -4  -1  -2 15920.1 2062.37   1
  -4   1  -2 18504.3 2174.08   1
  -4   1  -1 6356.99 1126.92   1
   4  -1   0 7819.33 1044.25   2
  -4   1   0 7390.72 1034.35   1
   4  -1  -1 5517.51 852.334   2
   4   1  -1 5343.23 839.746   2
  -4   1   1 5375.59 686.674   1
   4   1  -2 1115.94 365.276   2
   4  -1  -2 1122.14 378.420   2
  -4   1   2 990.256 163.742   1
   4  -1  -3 76608.8 3013.31   2
   4   1  -3 80288.1 3065.39   2
  -4  -1   4 669.584 246.857   1
   4  -1  -4 814.731 355.455   2
   4   1  -4 936.398 378.233   2
   4  -1  -5-1.54044 47.0287   2
   4   1  -5-9.31653 129.682   2
   4  -1  -6 56.9302 94.1605   2
   4   1  -6 111.843 117.927   2
   4  -1  -7 1291.01 449.146   2
   4   1  -7 1356.84 406.917   2
   4  -1  -8 2269.87 585.887   2
   4   1  -8 2727.05 569.717   2
  -4  -2  -6 111.184 269.893   1
  -4   2  -6 219.759 328.362   1
  -4   2  -5 2801.28 1081.36   1
  -4  -2  -5 1658.41 825.709   1
  -4  -2  -4 1225.22 660.128   1
  -4   2  -4 897.451 569.854   1
  -4  -2  -3 260.950 299.137   1
  -4   2  -3 1077.49 569.474   1
  -4   2  -2 77.5894 159.190   1
  -4   2  -1 1778.42 578.259   1
  -4   2   0 3137.57 651.150   1
   4  -2   0 4021.60 752.186   2
  -4   2   1 3876.81 528.027   1
   4  -2  -1 3802.26 703.320   2
   4   2  -2 2334.80 548.180   2
   4  -2  -2 1943.60 496.731   2
   4   2  -3 35412.7 2059.49   2
   4  -2  -3 38322.6 2157.68   2
  -4  -2   4 6084.70 692.555   1
   4  -2  -4 6035.70 860.888   2
   4   2  -4 5097.08 775.017   2
   4  -2  -5 2713.49 593.589   2
   4   2  -5 2885.98 582.691   2
   4  -2  -6 1347.18 430.450   2
   4   2  -6 1985.65 477.782   2
   4  -2  -7 9375.15 1166.18   2
   4   2  -7 9761.79 1081.65   2
   4  -2  -8 1424.33 479.464   2
  -4  -3  -6-480.285 472.316   1
  -4  -3  -5 1675.17 963.984   1
  -4   3  -5 2778.68 1099.78   1
  -4  -3  -4 2236.38 863.359   1
  -4   3  -4 2595.45 1034.01   1
  -4   3  -3 5047.93 1224.03   1
  -4   3  -2 197.525 226.892   1
  -4   3  -1 3973.60 857.887   1
  -4   3   0 31677.0 1992.61   1
   4  -3   0 28580.5 1993.99   2
   4  -3  -1 6540.48 930.296   2
   4  -3  -2 25048.8 1779.94   2
   4   3  -2 25559.7 1782.40   2
   4  -3  -3 26084.0 1816.16   2
   4   3  -3 23978.5 1687.56   2
   4  -3  -4 6143.34 900.492   2
   4   3  -4 8140.43 980.861   2
   4   3  -5 2766.46 555.945   2
   4  -3  -5 3973.30 735.093   2
   4  -3  -6 803.408 361.673   2
   4  -3  -6 821.475 325.285   1
   4   3  -6 1038.09 335.458   2
   4  -3  -7 2699.39 705.983   1
   4  -3  -7 2653.97 654.355   2
   4   3  -7 2433.68 522.777   2
   4  -3  -8 1262.11 461.411   2
  -4  -4  -6 354.750 409.553   1
  -4  -4  -5 871.775 559.180   1
  -4  -4  -4 1421.72 713.166   1
  -4   4  -4 1730.88 797.284   1
  -4   4  -3-17.5377 111.768   1
  -4   4  -2 17680.4 2083.77   1
  -4   4  -1 7880.59 1192.13   1
   4  -4   1 7641.61 1070.02   2
   4  -4   0 2166.84 559.288   2
   4  -4  -1 46.2892 86.3556   2
   4  -4  -2 2901.43 619.046   2
   4  -4  -3 24767.2 1791.59   2
   4   4  -3 24906.3 1714.30   2
   4  -4  -4 24711.7 1827.93   2
   4   4  -4 23311.0 1638.38   2
   4  -4  -5 7772.17 823.276   1
   4  -4  -5 7929.73 1057.61   2
   4   4  -5 8272.32 974.016   2
   4  -4  -6 2958.07 630.686   1
   4   4  -6 2524.93 513.093   2
   4  -4  -6 3140.65 692.219   2
   4   4  -7 4093.02 672.276   2
   4  -4  -7 4867.37 896.049   2
   4  -4  -7 4758.42 961.972   1
   4  -4  -8 138.887 194.874   1
   4  -4  -8-1.15018 258.429   2
   4  -4  -9 582.454 423.115   1
  -4  -5  -6 125.494 304.376   1
  -4  -5  -5 558.659 475.959   1
   4  -5   1 3598.93 720.113   2
   4  -5   0 39469.5 2345.16   2
   4  -5  -1 403.345 228.644   2
   4  -5  -2 3119.39 645.556   2
   4  -5  -3 16667.8 1500.60   2
   4  -5  -4 9978.04 1206.12   2
   4   5  -4 7367.95 933.978   2
   4  -5  -4 7987.37 605.752   1
   4  -5  -5 4631.88 840.638   2
   4   5  -5 4185.49 696.864   2
   4  -5  -5 5061.11 692.875   1
   4  -5  -6-140.467 145.925   1
   4   5  -6 62.0712 86.6217   2
   4  -5  -7 143.175 167.534   2
   4   5  -7-39.9690 63.8651   2
   4  -5  -7-137.907 174.612   1
   4  -5  -8 1106.09 522.572   1
   4  -5  -8 920.425 419.077   2
   4  -5  -9 5855.36 1335.05   1
   4  -5  -9 3266.51 847.254   2
  -4  -6  -6 415.609 459.424   1
  -4  -6  -5 2119.93 927.790   1
   4  -6   1 1309.21 436.404   2
   4  -6   0 228.301 177.916   2
   4  -6  -1 9919.28 1161.54   2
   4  -6  -2 786.540 193.862   1
   4  -6  -2 484.174 243.977   2
   4  -6  -3 37710.6 2322.51   2
   4  -6  -4 1798.92 524.971   2
   4  -6  -5 569.667 246.682   1
   4  -6  -5 781.119 346.248   2
   4  -6  -6 7493.31 1135.71   2
   4   6  -6 8184.69 944.760   2
   4  -6  -6 5445.21 919.909   1
   4  -6  -7 1985.49 627.293   2
   4  -6  -7 1000.54 449.190   1
   4  -6  -8 456.108 303.996   2
   4  -6  -8 9.90472 59.6693   1
   4  -6  -9 719.450 394.939   2
  -4  -7  -6 935.905 665.613   1
   4  -7   1 365.166 230.833   2
   4  -7   0 7680.55 1048.30   2
   4  -7  -1 10610.6 1215.71   2
   4  -7  -1 12185.2 1119.14   1
   4  -7  -2 3657.38 473.699   1
   4  -7  -2 3575.94 716.734   2
   4  -7  -3 3738.99 743.718   2
   4  -7  -4 2005.61 562.233   2
   4  -7  -5 2517.11 654.346   2
   4  -7  -6 9098.12 1281.89   2
   4  -7  -6 8559.30 1177.72   1
   4  -7  -7 5974.56 1084.96   2
   4  -7  -7 6905.03 1227.06   1
   4  -7  -8-130.095 198.831   1
   4  -7  -8 615.695 361.159   2
   4  -7  -9 914.172 470.523   2
   4  -8   2 1104.67 410.940   2
   4  -8   1-38.5874 83.6728   2
   4  -8   0 22221.3 1797.60   2
   4  -8  -1 785.129 329.211   2
   4  -8  -2 6060.62 948.223   2
   4  -8  -3 938.500 381.011   2
   4  -8  -4 3544.75 769.453   2
   4  -8  -5-18.7960 69.1816   2
   4  -8  -6 1398.65 510.163   2
   4  -8  -7 653.351 368.009   2
   4  -8  -7 242.595 231.046   1
   4  -8  -8 1240.85 546.524   2
   4  -8  -8 1751.85 690.078   1
   4  -8  -9-325.940 284.291   2
   4  -9   2 4254.89 831.203   2
   4  -9   1 133.806 146.043   2
   4  -9   0 385.565 237.670   2
   4  -9  -1 2095.36 550.324   2
   4  -9  -2 38900.9 2467.39   2
   4  -9  -3 9502.59 1240.35   2
   4  -9  -4 498.181 292.514   2
   4  -9  -5-247.583 222.128   2
   4  -9  -6 887.623 420.182   2
   4  -9  -7 406.138 299.077   2
   4  -9  -7 668.365 397.579   1
   4  -9  -8 2084.02 702.727   2
   4  -9  -8 1555.46 663.825   1
   4  -9  -9 898.200 487.206   2
   4 -10   2 329.157 230.099   2
   4 -10   1 3611.47 745.690   2
   4 -10   0-9.55759 44.0154   2
   4 -10  -1-121.549 142.144   2
   4 -10  -2 847.993 368.910   2
   4 -10  -3 2704.70 684.849   2
   4 -10  -4 22369.1 2027.15   2
   4 -10  -5 11785.7 1527.17   2
   4 -10  -6 9.45640 103.922   2
   4 -10  -7-245.594 251.121   2
   4 -10  -8-746.808 436.573   2
   4 -10  -9 605.557 409.384   2
  -4 -11  -6 69.5781 234.426   2
   4 -11   2 412.741 255.838   2
   4 -11   1 13413.4 1451.74   2
   4 -11   0 1077.18 404.702   2
   4 -11  -1 12240.4 1403.24   2
   4 -11  -2-75.5155 116.140   2
   4 -11  -3 1078.39 458.953   2
   4 -11  -4 1086.58 477.296   2
   4 -11  -5 1570.66 595.933   2
   4 -11  -6 1446.25 590.562   2
   4 -11  -7 1398.86 583.691   2
   4 -11  -8 672.639 430.916   2
   4 -11  -9-411.978 351.517   2
   4 -11 -10 1717.90 732.783   2
   4 -12   2 3181.02 703.067   2
   4 -12   1 51.5931 96.8832   2
   4 -12   0 1327.47 458.360   2
   4 -12  -1 1329.90 475.802   2
   4 -12  -2-59.9968 110.382   2
   4 -12  -3 4556.64 921.057   2
   4 -12  -4 1966.78 628.939   2
   4 -12  -5-47.1495 122.670   2
   4 -12  -6 4819.85 1072.82   2
   4 -12  -7 9831.43 1580.23   2
   4 -12  -8 2296.97 788.025   2
   4 -12  -9 46.4173 142.690   2
   4 -12 -10 50.8461 153.317   2
   4 -13   2 550.298 302.638   2
   4 -13   1 1069.16 413.790   2
   4 -13   0 5700.89 958.281   2
   4 -13  -1 2596.99 667.291   2
   4 -13  -2 75.8929 121.618   2
   4 -13  -3 4725.85 969.710   2
   4 -13  -4 201.495 223.001   2
   4 -13  -5 7176.13 1293.41   2
   4 -13  -6 2564.75 796.433   2
   4 -13  -7 445.295 350.466   2
   4 -13  -8 1090.63 558.691   2
   4 -13  -9 353.464 351.719   2
   4 -13 -10-431.527 396.526   2
   4 -14   2 788.449 362.761   2
   4 -14   1 1006.11 412.520   2
   4 -14   0 4759.99 915.277   2
   4 -14  -1 8654.49 1266.83   2
   4 -14  -2 3453.67 831.847   2
   4 -14  -3 2183.43 664.841   2
   4 -14  -4 7969.40 1341.58   2
   4 -14  -5-364.716 304.533   2
   4 -14  -6 384.337 322.417   2
   4 -14  -7 1912.14 748.700   2
   4 -14  -8-157.252 235.772   2
   4 -14  -9 1529.98 703.906   2
   4 -15   2 397.376 260.858   2
   4 -15   1 254.078 213.507   2
   4 -15   0 2256.96 619.529   2
   4 -15  -1 5654.99 1048.86   2
   4 -15  -2-149.143 175.610   2
   4 -15  -3 686.327 380.764   2
   4 -15  -4 19.5557 83.4654   2
   4 -15  -5 7982.76 1442.14   2
   4 -15  -6 1336.50 599.472   2
   4 -15  -7 439.527 374.863   2
   4 -15  -8 1801.17 807.333   2
   4 -15  -9-136.927 241.767   2
   4 -16   1 1925.90 585.578   2
   4 -16   0-40.9794 97.0498   2
   4 -16  -1 1003.66 441.637   2
   4 -16  -2 1207.02 502.965   2
   4 -16  -3 586.860 360.825   2
   4 -16  -4 676.957 405.946   2
   4 -16  -5 11574.5 1759.08   2
   4 -16  -6 1044.55 548.046   2
   4 -16  -7 325.969 325.098   2
   4 -16  -8-222.171 285.040   2
   4 -16  -9 167.993 277.842   2
  -4 -17  -4 830.265 598.284   2
   4 -17   1 81.5004 127.341   2
   4 -17   0 270.454 231.449   2
   4 -17  -1 564.050 343.163   2
   4 -17  -2 39204.2 2969.77   2
   4 -17  -3 793.950 429.207   2
   4 -17  -4 2064.61 725.268   2
   4 -17  -5 1251.57 584.827   2
   4 -17  -6 3991.65 1109.25   2
   4 -17  -7 136.526 210.889   2
   4 -17  -8-261.140 320.039   2
   4 -18   1 2039.24 625.146   2
   4 -18   0 1771.08 597.523   2
   4 -18  -1 234.219 222.686   2
   4 -18  -2 432.133 315.254   2
   4 -18  -3-1.60204 19.1650   2
   4 -18  -4-246.790 259.035   2
   4 -18  -5 2693.70 875.178   2
   4 -18  -6 854.145 518.407   2
   4 -18  -7 259.838 329.983   2
   4 -18  -8 34.9728 171.764   2
  -4 -19  -3 546.131 491.429   2
   4 -19   1 1608.11 566.561   2
   4 -19   0 355.567 276.902   2
   4 -19  -1 298.665 259.172   2
   4 -19  -2 165.421 210.176   2
   4 -19  -3 532.858 373.564   2
   4 -19  -4-100.118 183.203   2
   4 -19  -5 3626.80 1065.87   2
   4 -19  -6 1660.62 738.149   2
   4 -19  -7 627.584 475.711   2
   4 -20   0 1044.46 480.346   2
   4 -20  -1 1812.43 641.036   2
   4 -20  -2 3354.25 907.898   2
   4 -20  -3 4357.87 1077.65   2
   4 -20  -4 1627.13 692.386   2
   4 -20  -5 619.100 444.973   2
   4 -20  -6 274.640 322.633   2
   4 -20  -7-33.1709 169.052   2
  -4 -21  -2-480.522 441.941   2
   4 -21   0 2058.33 684.058   2
   4 -21  -1 1704.37 637.598   2
   4 -21  -2 992.855 506.220   2
  -4 -21   3 1935.07 773.965   2
   4 -21  -3 1727.20 694.588   2
   4 -21  -4 406.526 354.737   2
   4 -21  -5 1434.79 681.375   2
   4 -21  -6 76.4689 218.523   2
  -4 -22  -2 3030.08 1134.11   2
  -4 -22  -1-272.743 337.766   2
  -4 -22   0 1433.87 737.576   2
   4 -22   0 1492.49 595.318   2
   4 -22  -1 563.176 379.111   2
  -4 -22   1 190.000 268.075   2
   4 -22  -2 787.629 459.861   2
  -4 -22   2 48.3519 152.200   2
   4 -22  -3 127.962 203.832   2
  -4 -22   3 1389.11 677.564   2
   4 -22  -4-245.746 279.253   2
   4 -22  -5 431.525 524.385   2
   4 -22  -6-350.922 358.489   2
  -4 -23  -1 1427.77 770.540   2
  -4 -23   0 454.223 435.128   2
   4 -23   0-281.016 268.277   2
   4 -23  -1 2469.19 799.807   2
  -4 -23   1 3272.33 1125.76   2
   4 -23  -2 438.603 349.396   2
  -4 -23   2 855.903 568.606   2
   4 -23  -3 470.144 377.418   2
   4 -23  -4 904.633 612.543   2
   4 -23  -5 742.789 519.665   2
  -4 -24  -1 1270.09 745.397   2
  -4 -24   0 430.217 248.060   2
   4 -24  -1 173.299 225.796   2
  -4 -24   1 1286.57 722.521   2
   4 -24  -2 34.2496 118.347   2
  -4 -24   2 376.412 399.402   2
   4 -24  -3 759.940 490.301   2
   4 -24  -4 147.461 240.968   2
  -4 -25   0 291.882 366.691   2
   4 -25  -1 264.869 278.709   2
  -4 -25   1 180.739 303.042   2
   4 -25  -2 859.277 507.670   2
  -4 -25   2 1085.18 665.001   2
   4 -25  -3 631.669 452.439   2
   4 -25  -4 570.937 469.005   2
   4 -26  -1-116.059 188.389   2
  -4 -26   1-283.471 370.899   2
   4 -26  -2 404.022 353.396   2
   4 -26  -3 536.587 428.516   2
  -4 -27   1-172.993 287.537   2
   4 -27  -2 1438.69 690.960   2
  -5   0  -5 692.832 570.582   1
  -5   0  -4 366.518 395.875   1
  -5   0  -3 499.100 423.323   1
  -5   0  -2 8960.13 1646.55   1
  -5   0  -1-137.826 197.010   1
  -5   0   0 28608.2 2346.65   1
   5   0  -1-13.9822 69.9080   2
  -5   0   1-104.738 124.112   1
   5   0  -2 10393.9 1302.39   2
   5   0  -3 160.215 163.761   2
   5   0  -4 202.105 179.689   2
   5   0  -5 112.194 131.204   2
   5   0  -6-102.272 132.348   2
   5   0  -7 169.163 166.849   2
   5   0  -8-98.1729 135.649   2
  -5  -1  -5 1341.73 768.058   1
  -5   1  -5 2761.87 1127.16   1
  -5  -1  -4 1320.95 727.629   1
  -5   1  -4 1708.84 828.085   1
  -5   1  -3 558.173 447.497   1
  -5  -1  -3 257.411 317.670   1
  -5   1  -2 813.338 491.787   1
  -5  -1  -2 1866.98 755.423   1
  -5  -1  -1 1563.80 622.648   1
  -5   1  -1 2298.15 724.387   1
  -5   1   0 742.567 360.184   1
   5  -1  -1 3134.82 732.399   2
  -5   1   1 4379.12 718.072   1
  -5   1   2 8924.66 693.746   1
   5  -1  -2 8473.41 1172.06   2
   5   1  -2 10297.1 1296.06   2
   5  -1  -3 5654.44 928.203   2
   5   1  -3 3948.38 782.812   2
   5   1  -4 4943.35 866.521   2
  -5  -1   4 3283.81 373.520   1
   5  -1  -4 4678.16 855.074   2
   5   1  -5 618.442 301.583   2
   5  -1  -5 107.787 140.259   2
   5  -1  -6 1526.53 484.100   2
   5   1  -6 1136.98 422.425   2
   5  -1  -7 187.898 184.335   2
   5   1  -7 328.194 227.889   2
   5  -1  -8 124.762 163.253   2
   5   1  -8 643.296 314.053   2
  -5  -2  -5-184.222 320.662   1
  -5   2  -5-115.319 278.415   1
  -5   2  -4 583.493 502.132   1
  -5  -2  -4 867.723 584.750   1
  -5   2  -3 2415.54 907.728   1
  -5  -2  -3 2590.02 947.504   1
  -5  -2  -2 400.091 355.991   1
  -5   2  -2-691.938 443.625   1
  -5   2  -1 118.190 176.318   1
  -5   2   0-271.543 212.550   1
  -5   2   1 396.491 198.948   1
   5  -2  -1 687.263 326.850   2
   5  -2  -2 2682.68 665.773   2
   5   2  -2 3659.83 785.596   2
   5  -2  -3 564.787 321.686   2
   5   2  -3 1084.25 419.131   2
   5   2  -4 2818.61 662.359   2
   5  -2  -4 2757.91 669.251   2
   5   2  -5 185.188 169.669   2
  -5  -2   5 40.6527 72.5160   1
   5  -2  -5 129.206 157.075   2
   5   2  -6-59.6637 102.352   2
   5  -2  -6-40.3761 111.907   2
   5  -2  -7 1522.92 504.384   2
   5   2  -7 1380.86 480.331   2
   5  -2  -8 1333.87 449.455   2
   5   2  -8 1046.99 393.917   2
  -5  -3  -5 238.005 352.108   1
  -5   3  -4-173.036 307.550   1
  -5  -3  -4 264.349 347.482   1
  -5   3  -3 667.547 478.361   1
  -5  -3  -3 648.812 474.663   1
  -5   3  -2 22505.5 2547.27   1
  -5   3  -1 6817.81 1218.94   1
  -5   3   0 2777.13 643.093   1
   5  -3   0 3338.10 767.728   2
   5  -3  -1 16819.8 1699.61   2
   5  -3  -2 11032.0 1348.20   2
   5   3  -3 548.521 296.188   2
   5  -3  -3 127.956 154.502   2
   5   3  -4 1111.07 405.673   2
   5  -3  -4 1231.44 462.364   2
   5   3  -5 338.797 222.664   2
   5  -3  -5 340.702 234.741   2
   5   3  -6 475.485 260.344   2
   5  -3  -6 947.632 393.776   2
   5   3  -7 28.5135 84.6918   2
   5  -3  -7-87.6800 134.952   2
   5  -3  -8 1342.51 497.528   2
   5  -3  -9 1075.25 459.032   2
  -5  -4  -5 1184.09 726.138   1
  -5  -4  -4 1234.02 693.468   1
  -5   4  -3 433.671 396.264   1
  -5   4  -2 92.6542 188.278   1
   5  -4   0 4105.36 863.397   2
   5  -4  -1 7924.81 1163.98   2
   5  -4  -2 467.366 275.021   2
   5  -4  -3 3820.04 794.781   2
   5   4  -4 2576.44 628.511   2
   5  -4  -4 3410.23 772.852   2
   5   4  -5 895.236 363.931   2
   5  -4  -5 721.655 345.079   2
   5   4  -6-36.5985 89.7826   2
   5  -4  -6 32.8275 91.6316   2
   5   4  -7 5539.99 897.083   2
   5  -4  -7 5513.03 1002.61   2
   5  -4  -8-164.124 192.105   2
   5  -4  -9 73.0709 143.310   2
  -5  -5  -5 2589.05 1064.83   1
  -5  -5  -4 425.804 427.424   1
   5  -5   0 881.013 395.285   2
   5  -5  -1 34.7122 86.8853   2
   5  -5  -2 1053.21 416.809   2
   5  -5  -3 1289.31 463.380   2
   5  -5  -4 1222.02 446.008   2
   5  -5  -5 5729.35 995.253   2
   5   5  -5 5388.40 900.128   2
   5  -5  -6-99.9851 143.600   2
   5   5  -6 58.3241 110.283   2
   5   5  -7 923.361 361.246   2
   5  -5  -7 768.597 384.113   2
   5  -5  -8 582.441 347.790   2
   5  -5  -9 472.409 333.391   2
  -5  -6  -5 170.541 305.132   1
   5  -6   1 28463.0 2342.73   2
   5  -6   0 266.770 223.686   2
   5  -6  -1 1008.57 411.208   2
   5  -6  -2 4188.22 831.621   2
   5  -6  -3 1324.21 468.151   2
   5  -6  -4 1340.86 531.871   2
   5  -6  -5 415.101 276.478   2
   5  -6  -6 258.742 224.133   2
   5   6  -6 199.102 176.010   2
   5  -6  -7 12.6359 90.3273   2
   5   6  -7 601.015 290.665   2
   5  -6  -8 2199.42 678.205   2
   5  -6  -9 884.599 451.539   2
  -5  -7  -5-1001.73 677.393   1
   5  -7   1 211.683 233.899   2
   5  -7   0-192.920 187.152   2
   5  -7  -1 2856.48 711.965   2
   5  -7  -2 10956.4 1383.80   2
   5  -7  -3-27.5456 76.4392   2
   5  -7  -4 2130.75 619.493   2
   5  -7  -5 17.7762 74.9874   2
   5  -7  -6 207.806 210.503   2
   5  -7  -7 372.710 279.067   2
   5  -7  -8 2174.65 692.624   2
   5  -7  -9 230.035 258.403   2
  -5  -8  -5 1366.98 788.585   1
   5  -8   1 6685.72 1145.45   2
   5  -8   0 4076.94 854.494   2
   5  -8  -1 461.331 291.165   2
   5  -8  -2 5518.86 997.053   2
   5  -8  -3 41.1397 93.5574   2
   5  -8  -4 126.742 160.435   2
   5  -8  -5 1139.56 467.253   2
   5  -8  -6 990.283 444.818   2
   5  -8  -7 4390.23 962.479   2
   5  -8  -8 580.395 371.718   2
   5  -8  -9-394.784 327.706   2
   5  -9   1-16.2503 78.8760   2
   5  -9   0 6232.39 1078.20   2
   5  -9  -1 3992.09 854.754   2
   5  -9  -2-32.5471 91.9830   2
   5  -9  -3-117.609 151.595   2
   5  -9  -4 3632.83 826.024   2
   5  -9  -5 7703.21 1248.85   2
   5  -9  -6-71.6654 136.635   2
   5  -9  -7 1253.90 529.754   2
   5  -9  -8 81.1500 153.792   2
   5  -9  -9 403.224 326.376   2
   5  -9 -10 789.592 485.323   2
   5 -10   1 1721.23 574.083   2
   5 -10   0 19210.5 1921.02   2
   5 -10  -1 75.1514 126.093   2
   5 -10  -2 7384.10 1184.85   2
   5 -10  -3 546.978 323.578   2
   5 -10  -4 6327.88 1129.37   2
   5 -10  -5 24.0032 108.042   2
   5 -10  -6 855.346 439.928   2
   5 -10  -7 208.441 246.475   2
   5 -10  -8 187.287 240.294   2
   5 -10  -9 321.048 311.270   2
   5 -10 -10 1760.62 723.813   2
   5 -11   2-137.031 176.132   2
   5 -11   1 1234.36 486.928   2
   5 -11   0 1799.04 587.382   2
   5 -11  -1 11502.0 1491.78   2
   5 -11  -2-64.1675 120.533   2
   5 -11  -3 487.638 311.374   2
   5 -11  -4 3702.80 884.107   2
   5 -11  -5-142.342 185.450   2
   5 -11  -6 1272.23 572.987   2
   5 -11  -7 409.118 333.727   2
   5 -11  -8 342.789 306.428   2
   5 -11  -9 358.923 343.050   2
   5 -11 -10 885.891 522.038   2
   5 -12   2-406.424 290.969   2
   5 -12   1-173.243 188.143   2
   5 -12   0 4107.87 910.123   2
   5 -12  -1 510.237 316.105   2
   5 -12  -2 958.384 434.589   2
   5 -12  -3 2194.95 670.413   2
   5 -12  -4-163.025 189.063   2
   5 -12  -5 188.017 249.621   2
   5 -12  -6 124.856 192.138   2
   5 -12  -7 1846.50 686.423   2
   5 -12  -8 1171.35 535.526   2
   5 -12  -9 1782.03 726.200   2
   5 -12 -10 850.877 534.770   2
   5 -13   2 889.337 431.562   2
   5 -13   1 1559.18 557.129   2
   5 -13   0 578.953 345.596   2
   5 -13  -1 2848.27 751.687   2
   5 -13  -2 6133.95 1147.15   2
   5 -13  -3 5957.11 1141.17   2
   5 -13  -4 806.671 426.525   2
   5 -13  -5 3996.60 988.546   2
   5 -13  -6 461.666 340.998   2
   5 -13  -7 672.514 426.861   2
   5 -13  -8-146.671 225.906   2
   5 -13  -9 2614.46 896.410   2
   5 -13 -10 224.275 294.609   2
   5 -14   1 4178.74 954.425   2
   5 -14   0 18137.2 1958.30   2
   5 -14  -1 2661.72 739.857   2
   5 -14  -2 277.312 243.305   2
   5 -14  -3 2120.10 685.892   2
   5 -14  -4 9.07843 69.8250   2
   5 -14  -5 517.817 363.835   2
   5 -14  -6 163.802 215.704   2
   5 -14  -7 479.590 373.040   2
   5 -14  -8 787.824 493.186   2
   5 -14  -9 382.642 362.939   2
   5 -15   1 2517.33 726.787   2
   5 -15   0 1648.09 610.688   2
   5 -15  -1 1616.55 584.277   2
   5 -15  -2-188.951 204.590   2
   5 -15  -3 1528.43 596.317   2
   5 -15  -4 67.7840 147.312   2
   5 -15  -5 527.396 374.801   2
   5 -15  -6 1846.01 713.174   2
   5 -15  -7 297.151 306.767   2
   5 -15  -8 1069.77 582.386   2
   5 -15  -9 797.418 526.652   2
   5 -16   1 798.959 418.111   2
   5 -16   0 2123.94 674.659   2
   5 -16  -1 493.057 330.391   2
   5 -16  -2 319.958 279.677   2
   5 -16  -3 403.976 310.989   2
   5 -16  -4 3164.31 891.653   2
   5 -16  -5 642.715 418.006   2
   5 -16  -6 133.184 219.646   2
   5 -16  -7 17.7750 125.324   2
   5 -16  -8 939.005 555.929   2
   5 -17   1 246.500 236.035   2
   5 -17   0 4678.17 1018.03   2
   5 -17  -1 201.406 225.378   2
   5 -17  -2 2495.88 808.368   2
   5 -17  -3 316.103 280.564   2
   5 -17  -4 383.459 326.228   2
   5 -17  -5 333.486 313.932   2
   5 -17  -6-379.022 353.733   2
   5 -17  -7 68.4588 177.839   2
   5 -17  -8 482.596 409.954   2
   5 -18   0 178.689 210.267   2
   5 -18  -1 1253.27 542.228   2
   5 -18  -2 2629.98 805.262   2
   5 -18  -3 3264.71 912.255   2
   5 -18  -4-114.672 178.824   2
   5 -18  -5 1017.46 541.936   2
   5 -18  -6 704.281 476.922   2
   5 -18  -7 227.339 293.310   2
   5 -19   0-163.160 199.825   2
   5 -19  -1 141.412 185.622   2
   5 -19  -2 2520.66 805.488   2
   5 -19  -3 1560.40 646.910   2
   5 -19  -4-78.3981 165.403   2
   5 -19  -5 492.117 389.483   2
   5 -19  -6 851.841 525.110   2
   5 -19  -7 530.975 430.437   2
   5 -20   0 1836.44 678.469   2
   5 -20  -1 153.395 204.926   2
   5 -20  -2-270.892 270.567   2
   5 -20  -3 554.610 393.243   2
   5 -20  -4-380.168 342.601   2
   5 -20  -5 716.145 474.733   2
   5 -20  -6 1557.00 700.313   2
   5 -21   0 97.6802 159.350   2
   5 -21  -1 1053.64 530.648   2
   5 -21  -2 135.792 215.210   2
   5 -21  -3-247.219 269.089   2
   5 -21  -4-95.3885 186.168   2
   5 -21  -5 936.539 554.944   2
   5 -21  -6 576.830 465.461   2
   5 -22  -1 722.815 444.173   2
   5 -22  -2 938.520 518.572   2
   5 -22  -3 677.399 453.930   2
   5 -22  -4 760.208 494.385   2
   5 -22  -5 942.134 575.433   2
   5 -23  -1 1282.11 598.191   2
   5 -23  -2 95.3200 184.224   2
   5 -23  -3 1221.79 626.503   2
   5 -23  -4 96.6162 183.942   2
  -5 -24   1 298.262 377.593   2
   5 -24  -1 363.101 331.923   2
  -5 -24   2 1251.86 752.505   2
   5 -24  -2 397.011 355.271   2
   5 -24  -3 1410.02 673.681   2
   5 -25  -2 43.8248 159.380   2
  -5 -25   2 2940.32 1177.63   2
  -6   0  -4 5218.64 1505.88   1
  -6   0  -3 94.1158 207.899   1
  -6   0  -2 875.937 542.418   1
  -6   0  -1-548.543 394.010   1
  -6   0   0 7656.80 1305.66   1
  -6   0   1-230.770 190.464   1
  -6   0   2 4476.18 643.281   1
   6   0  -2 4554.24 982.227   2
   6   0  -3-79.3151 133.740   2
   6   0  -4 47.2196 122.342   2
   6   0  -5 2.39004 138.211   2
   6   0  -6 43.1627 120.372   2
   6   0  -7-258.997 227.028   2
   6   0  -8 376.388 271.876   2
  -6  -1  -4 491.554 480.200   1
  -6   1  -4 213.449 326.602   1
  -6  -1  -3-363.773 388.370   1
  -6   1  -3 748.107 538.687   1
  -6   1  -2 2640.28 915.163   1
  -6  -1  -2 2048.45 826.575   1
  -6   1  -1 2630.14 829.749   1
  -6  -1  -1 2602.80 823.066   1
  -6  -1   0 242.274 149.204   1
  -6   1   0 514.249 331.119   1
  -6   1   1-58.0341 106.006   1
  -6  -1   1 121.137 157.912   1
  -6   1   2 3357.68 501.812   1
   6  -1  -2 2920.26 776.837   2
   6  -1  -3-105.570 158.492   2
   6   1  -3-178.466 199.746   2
   6  -1  -4 1599.67 561.525   2
   6   1  -4 1603.70 567.384   2
   6  -1  -5 3839.18 883.906   2
   6   1  -5 3561.10 845.755   2
   6  -1  -6 23689.3 2146.33   2
   6   1  -6 23861.6 2140.35   2
   6   1  -7 1139.66 456.612   2
   6  -1  -7 1732.30 575.772   2
   6   1  -8 1301.69 490.965   2
   6  -1  -8 1050.50 484.642   2
  -6  -2  -4 490.435 471.409   1
  -6   2  -4 484.893 502.859   1
  -6   2  -3 366.370 396.476   1
  -6  -2  -3 482.113 447.135   1
  -6   2  -2 468.589 397.155   1
  -6  -2  -2 791.324 518.524   1
  -6   2  -1 884.982 478.503   1
  -6  -2  -1 1014.09 567.847   1
  -6   2   0 4108.52 894.150   1
  -6   2   1 76.6150 109.272   1
   6  -2  -1 168.092 91.2717   2
   6  -2  -2 2946.74 792.411   2
   6  -2  -3 1964.62 617.540   2
   6   2  -3 3097.43 769.884   2
   6  -2  -4 2638.02 726.470   2
   6   2  -4 2427.29 677.466   2
   6  -2  -5 31118.3 2473.19   2
   6   2  -5 30799.2 2391.20   2
   6   2  -6 3090.44 763.580   2
   6  -2  -6 2908.58 762.961   2
   6   2  -7 615.814 338.293   2
   6  -2  -7 234.605 226.297   2
   6   2  -8 154.428 172.739   2
   6  -2  -8 200.548 216.809   2
   6  -2  -9-310.777 265.489   2
  -6  -3  -4 2029.93 940.702   1
  -6   3  -3 3681.79 1186.46   1
  -6  -3  -3 3425.55 1144.82   1
  -6   3  -2 1001.11 562.956   1
  -6  -3  -2 787.022 521.203   1
  -6   3  -1 278.867 276.542   1
   6  -3  -1 97.8147 156.284   2
   6  -3  -2 1856.76 608.298   2
   6  -3  -3 130.412 164.981   2
   6  -3  -4 152.288 177.149   2
   6   3  -4 91.1680 154.626   2
   6  -3  -5 13286.0 1632.98   2
   6   3  -5 12080.7 1523.49   2
   6   3  -6 3984.46 875.657   2
   6  -3  -6 3288.38 827.646   2
   6   3  -7-379.992 270.351   2
   6  -3  -7-56.7556 219.091   2
   6   3  -8 1462.46 509.123   2
   6  -3  -8 1207.78 499.775   2
   6  -3  -9 3904.67 916.588   2
  -6  -4  -4 14.0194 139.637   1
  -6  -4  -3 1395.60 735.291   1
  -6  -4  -2-626.101 472.540   1
   6  -4  -1 2696.54 757.650   2
   6  -4  -2 13271.3 1660.86   2
   6  -4  -3 133.684 178.990   2
   6   4  -4-3.68045 84.2100   2
   6  -4  -4-63.4753 129.724   2
   6   4  -5 1824.48 588.097   2
   6  -4  -5 2282.45 680.778   2
   6   4  -6-157.762 174.489   2
   6  -4  -6 171.031 194.416   2
   6   4  -7 1851.47 586.128   2
   6  -4  -7 2382.65 678.826   2
   6  -4  -8 316.315 274.662   2
   6  -4  -9 432.298 334.142   2
  -6  -5  -4 179.756 329.921   1
  -6  -5  -3-73.4491 221.047   1
   6  -5   0 5799.01 1151.01   2
   6  -5  -1 4995.52 1042.66   2
   6  -5  -2 2222.66 670.680   2
   6  -5  -3 1161.70 486.064   2
   6  -5  -4 499.688 321.468   2
   6  -5  -5 11767.8 1564.34   2
   6   5  -5 14196.3 1653.53   2
   6   5  -6 1880.45 604.876   2
   6  -5  -6 858.635 447.217   2
   6   5  -7 261.539 226.668   2
   6  -5  -7 684.581 384.160   2
   6  -5  -8 694.942 393.108   2
   6  -5  -9-9.25166 122.581   2
  -6  -6  -4-155.524 281.845   1
   6  -6   0 290.530 264.011   2
   6  -6  -1-289.762 250.321   2
   6  -6  -2 325.400 261.821   2
   6  -6  -3 756.218 395.245   2
   6  -6  -4 1295.26 512.283   2
   6  -6  -5 595.475 355.621   2
   6  -6  -6 235.678 229.670   2
   6  -6  -7 1439.74 561.613   2
   6  -6  -8 673.085 400.636   2
   6  -6  -9 390.099 316.228   2
  -6  -7  -4 1415.28 808.590   1
   6  -7   0 218.102 226.306   2
   6  -7  -1 990.706 460.734   2
   6  -7  -2 7665.52 1281.70   2
   6  -7  -3 876.184 456.892   2
   6  -7  -4 5697.88 1109.31   2
   6  -7  -5 3230.29 821.627   2
   6  -7  -6-218.318 227.500   2
   6  -7  -7 19.1180 301.308   2
   6  -7  -8 2442.29 800.370   2
   6  -7  -9-479.572 354.161   2
  -6  -8  -4-138.108 252.899   1
   6  -8   0 215.372 226.405   2
   6  -8  -1 589.665 356.311   2
   6  -8  -2 2145.76 679.508   2
   6  -8  -3 5945.33 1156.79   2
   6  -8  -4 5130.10 1070.02   2
   6  -8  -5 2742.52 779.166   2
   6  -8  -6 4.37302 86.9740   2
   6  -8  -7 238.831 257.264   2
   6  -8  -8 501.409 371.671   2
   6  -8  -9 703.398 441.175   2
   6  -8 -10 126.336 213.448   2
   6  -9   1 41.7166 84.6091   2
   6  -9   0 302.240 265.980   2
   6  -9  -1 1489.47 572.294   2
   6  -9  -2 2251.37 700.861   2
   6  -9  -3 516.396 335.513   2
   6  -9  -4 948.687 456.371   2
   6  -9  -5 167.682 209.287   2
   6  -9  -6 6444.78 1248.36   2
   6  -9  -7 1377.67 628.206   2
   6  -9  -8 85.8985 163.634   2
   6  -9  -9 30.6813 137.155   2
   6  -9 -10-390.698 355.125   2
   6 -10   1 379.112 313.840   2
   6 -10   0 5316.95 1118.25   2
   6 -10  -1 4462.82 995.895   2
   6 -10  -2 599.629 370.063   2
   6 -10  -3 3542.82 886.621   2
   6 -10  -4 3250.15 856.803   2
   6 -10  -5 866.679 443.910   2
   6 -10  -6 874.725 466.637   2
   6 -10  -7-16.4441 110.604   2
   6 -10  -8-45.2219 131.752   2
   6 -10  -9 665.885 534.321   2
   6 -10 -10 502.839 409.195   2
   6 -11   1 339.102 289.166   2
   6 -11   0 113.753 185.960   2
   6 -11  -1 132.047 184.391   2
   6 -11  -2 552.678 355.014   2
   6 -11  -3-131.295 175.501   2
   6 -11  -4 419.896 319.449   2
   6 -11  -5 975.479 487.599   2
   6 -11  -6 3570.44 982.685   2
   6 -11  -7 250.020 270.304   2
   6 -11  -8 336.476 326.575   2
   6 -11  -9 967.969 537.953   2
   6 -11 -10 875.091 548.376   2
   6 -12   1 233.196 244.001   2
   6 -12   0 1640.74 624.895   2
   6 -12  -1 817.623 444.041   2
   6 -12  -2 180.701 208.230   2
   6 -12  -3 4956.18 1104.67   2
   6 -12  -4 429.574 322.525   2
   6 -12  -5 2202.47 754.864   2
   6 -12  -6 649.902 365.873   2
   6 -12  -7 1685.46 681.108   2
   6 -12  -8 1959.77 754.136   2
   6 -12  -9 119.649 218.562   2
   6 -13   1 1605.35 631.743   2
   6 -13   0 842.180 453.383   2
   6 -13  -1-75.3641 141.096   2
   6 -13  -2 84.2950 151.261   2
   6 -13  -3 659.544 403.382   2
   6 -13  -4 1035.68 511.678   2
   6 -13  -5 2159.65 779.361   2
   6 -13  -6 87.3995 162.930   2
   6 -13  -7 1018.68 539.603   2
   6 -13  -8 671.442 463.605   2
   6 -13  -9 1786.07 756.269   2
   6 -14   1 787.197 446.741   2
   6 -14   0 345.407 295.181   2
   6 -14  -1 691.917 416.127   2
   6 -14  -2 2213.01 763.200   2
   6 -14  -3 1174.89 539.187   2
   6 -14  -4 670.784 417.219   2
   6 -14  -5 478.756 363.764   2
   6 -14  -6 201.150 246.471   2
   6 -14  -7 4840.67 1221.35   2
   6 -14  -8-624.852 450.283   2
   6 -14  -9 41.0059 181.874   2
   6 -15   1 119.440 191.007   2
   6 -15   0 280.327 266.318   2
   6 -15  -1 272.484 262.119   2
   6 -15  -2 607.382 393.982   2
   6 -15  -3 3691.16 975.256   2
   6 -15  -4 898.871 489.870   2
   6 -15  -5 379.677 331.725   2
   6 -15  -6 1122.65 573.278   2
   6 -15  -7 2412.38 859.190   2
   6 -15  -8 1262.99 632.019   2
   6 -16   0-464.472 351.923   2
   6 -16  -1 162.296 209.924   2
   6 -16  -2 122.811 183.673   2
   6 -16  -3 1615.73 656.080   2
   6 -16  -4 5330.98 1234.82   2
   6 -16  -5 1199.01 586.370   2
   6 -16  -6 2039.23 809.716   2
   6 -16  -7 625.530 447.268   2
   6 -16  -8 159.337 264.921   2
   6 -17   0 553.686 387.415   2
   6 -17  -1 1.73216 57.7605   2
   6 -17  -2-269.817 275.659   2
   6 -17  -3 344.146 316.901   2
   6 -17  -4 709.251 456.686   2
   6 -17  -5 222.687 256.812   2
   6 -17  -6 338.666 331.187   2
   6 -17  -7 113.721 221.090   2
   6 -18   0 157.249 227.017   2
   6 -18  -1 233.644 252.123   2
   6 -18  -2 1136.01 558.617   2
   6 -18  -3 279.261 286.820   2
   6 -18  -4 3372.97 1049.85   2
   6 -18  -5 220.831 261.820   2
   6 -18  -6 4.24095 49.3946   2
   6 -18  -7 753.476 515.003   2
   6 -19   0 510.220 378.552   2
   6 -19  -1 1111.73 555.359   2
   6 -19  -2 2075.07 764.924   2
   6 -19  -3 776.676 480.710   2
   6 -19  -4 957.680 542.335   2
   6 -19  -5 447.955 382.649   2
   6 -19  -6-277.725 305.980   2
   6 -20  -1 66.2624 152.622   2
   6 -20  -2-430.195 357.501   2
   6 -20  -3 550.181 414.581   2
   6 -20  -4 794.391 502.909   2
   6 -20  -5-403.841 366.713   2
   6 -21  -1 370.741 334.964   2
   6 -21  -2 513.022 396.464   2
   6 -21  -3 105.807 182.335   2
   6 -21  -4 378.296 361.446   2
   6 -22  -1 88.5213 182.184   2
   6 -22  -2 490.242 394.776   2
   6 -22  -3 3263.87 1028.80   2
   6 -22  -4-726.978 506.314   2
   6 -23  -2 283.664 308.628   2
   7   0  -3 9.43425 231.832   2
   7   0  -4 1976.42 701.796   2
   7   0  -5-136.656 193.104   2
   7   0  -6 1684.19 616.939   2
   7   0  -7-172.572 208.151   2
   7   0  -8 118.693 189.254   2
  -7  -1  -3 473.860 458.670   1
  -7  -1  -2-535.201 452.460   1
   7  -1  -2 3825.89 995.013   2
   7  -1  -3 759.412 440.893   2
   7   1  -3 236.661 256.492   2
   7  -1  -4 19.6364 120.233   2
   7   1  -4 852.860 452.250   2
   7  -1  -5-196.284 223.118   2
   7   1  -5 184.697 229.304   2
   7  -1  -6-97.3400 159.338   2
   7   1  -6 301.053 267.196   2
   7  -1  -7 364.113 299.989   2
   7   1  -7 46.4217 130.309   2
   7  -1  -8 134.855 196.856   2
   7   1  -8-120.971 174.503   2
   7  -1  -9-96.5719 184.094   2
  -7  -2  -3 912.874 631.876   1
  -7  -2  -2 433.365 417.867   1
  -7  -2  -1 207.747 280.359   1
   7  -2  -2 1722.58 653.497   2
   7  -2  -3 7817.84 1393.44   2
   7  -2  -4 1123.36 513.812   2
   7   2  -4 948.606 474.932   2
   7  -2  -5 314.466 276.818   2
   7   2  -5-22.4754 103.312   2
   7  -2  -6 503.083 322.774   2
   7   2  -6 371.002 297.115   2
   7   2  -7 348.174 292.429   2
   7  -2  -7 475.437 343.160   2
   7   2  -8-228.449 235.338   2
   7  -2  -8-44.8068 129.636   2
   7  -2  -9 876.968 472.425   2
  -7  -3  -3 266.104 359.837   1
  -7  -3  -2 2.38636 161.836   1
  -7  -3  -1 238.466 305.321   1
  -7  -3   0-72.4522 176.680   1
   7  -3  -2 780.421 447.768   2
   7  -3  -3 640.963 395.372   2
   7  -3  -4 70.7522 154.345   2
   7  -3  -5 1969.25 677.380   2
   7   3  -5 2654.41 811.837   2
   7   3  -6 344.340 289.338   2
   7  -3  -6 334.723 289.456   2
   7   3  -7 236.793 242.629   2
   7  -3  -7-64.4689 155.809   2
   7   3  -8 20.0736 296.523   2
   7  -3  -8 290.391 271.759   2
   7  -3  -9 2544.31 797.786   2
  -7  -4  -3 1461.52 868.807   1
  -7  -4  -2-53.1016 169.130   1
  -7  -4  -1 3446.31 1059.95   1
   7  -4  -1 1944.75 712.586   2
   7  -4  -2-143.766 201.377   2
   7  -4  -3 1501.95 640.684   2
   7  -4  -4 1696.16 641.661   2
   7  -4  -5 1500.70 629.707   2
   7   4  -6 51.7492 137.852   2
   7  -4  -6-211.340 237.329   2
   7   4  -7 428.122 324.252   2
   7  -4  -7 264.130 258.554   2
   7   4  -8 127.359 187.170   2
   7  -4  -8-234.175 259.938   2
   7  -4  -9-189.074 243.655   2
  -7  -5  -3-139.344 294.385   1
  -7  -5  -2-547.078 459.805   1
   7  -5  -1 8827.11 1517.92   2
   7  -5  -2 1023.64 506.315   2
   7  -5  -3 1117.36 545.029   2
   7  -5  -4-123.047 190.778   2
   7  -5  -5 716.112 428.079   2
   7  -5  -6 859.770 462.325   2
   7   5  -7-63.9402 142.714   2
   7  -5  -7-31.8446 116.932   2
   7   5  -8 318.051 286.999   2
   7  -5  -8 624.142 407.389   2
   7  -5  -9-414.008 340.691   2
  -7  -6  -3 239.489 491.105   1
  -7  -6  -2 254.341 330.747   1
   7  -6  -1 25.9732 122.323   2
   7  -6  -2 621.389 398.907   2
   7  -6  -3 197.308 227.271   2
   7  -6  -4 904.006 475.737   2
   7  -6  -5 759.736 436.947   2
   7  -6  -6-575.004 380.281   2
   7  -6  -7 1158.91 610.359   2
   7  -6  -8 324.845 306.897   2
   7  -6  -9 37.3339 146.109   2
  -7  -7  -3-674.690 543.107   1
   7  -7  -1 2154.60 761.910   2
   7  -7  -2 200.302 236.317   2
   7  -7  -3 64.2715 148.696   2
   7  -7  -4 3817.44 1014.04   2
   7  -7  -5 571.999 383.444   2
   7  -7  -6-119.371 196.010   2
   7  -7  -7 242.869 265.808   2
   7  -7  -8-150.793 225.485   2
   7  -7  -9 333.838 321.750   2
   7  -7 -10 395.642 191.065   2
  -7  -8  -3-894.027 629.457   1
   7  -8   0 3325.93 952.802   2
   7  -8  -1 545.545 384.939   2
   7  -8  -2 2065.92 728.383   2
   7  -8  -3 1408.48 606.235   2
   7  -8  -4 844.815 465.111   2
   7  -8  -5 1.65546 268.991   2
   7  -8  -6-276.781 278.049   2
   7  -8  -7 330.844 306.780   2
   7  -8  -8 415.061 359.807   2
   7  -8  -9 165.291 250.013   2
   7  -8 -10 980.441 678.992   2
   7  -9   0 1395.05 624.356   2
   7  -9  -1 4530.77 1099.87   2
   7  -9  -2 3504.07 979.315   2
   7  -9  -3 456.742 351.118   2
   7  -9  -4 243.491 254.549   2
   7  -9  -5 71.2615 141.394   2
   7  -9  -6 1047.44 545.278   2
   7  -9  -7-251.841 280.221   2
   7  -9  -8 1140.58 571.562   2
   7  -9  -9-870.464 511.203   2
   7  -9 -10 2.08140 165.467   2
   7 -10   0 766.407 464.982   2
   7 -10  -1-21.2489 90.3089   2
   7 -10  -2 1220.64 607.876   2
   7 -10  -3-241.835 267.865   2
   7 -10  -4-276.420 273.454   2
   7 -10  -5 45.2888 150.587   2
   7 -10  -6 1756.87 690.861   2
   7 -10  -7 741.433 461.333   2
   7 -10  -8 426.590 366.184   2
   7 -10  -9-358.340 349.768   2
   7 -11   0 1622.42 722.714   2
   7 -11  -1 339.188 312.293   2
   7 -11  -2 5947.73 1290.76   2
   7 -11  -3 323.540 300.797   2
   7 -11  -4 17.7132 83.3388   2
   7 -11  -5 1247.74 586.793   2
   7 -11  -6 524.419 391.602   2
   7 -11  -7-280.640 301.215   2
   7 -11  -8 137.746 217.819   2
   7 -11  -9 286.563 402.646   2
   7 -12   0 376.142 332.374   2
   7 -12  -1 1098.89 560.561   2
   7 -12  -2 1157.80 573.816   2
   7 -12  -3 2317.95 803.764   2
   7 -12  -4 1736.15 692.225   2
   7 -12  -5 741.212 454.992   2
   7 -12  -6 60.1249 168.281   2
   7 -12  -7 355.888 339.287   2
   7 -12  -8 97.6980 200.023   2
   7 -12  -9 210.370 269.794   2
   7 -13   1 725.788 465.165   2
   7 -13   0 395.687 349.023   2
   7 -13  -1 2885.48 904.614   2
   7 -13  -2 2304.09 823.910   2
   7 -13  -3-269.572 280.875   2
   7 -13  -4 151.332 222.772   2
   7 -13  -5 411.625 347.577   2
   7 -13  -6-297.526 306.652   2
   7 -13  -7 817.821 507.540   2
   7 -13  -8-480.733 406.219   2
   7 -14   0 397.995 350.975   2
   7 -14  -1 765.739 472.201   2
   7 -14  -2 1073.43 561.540   2
   7 -14  -3 835.344 492.856   2
   7 -14  -4 345.850 321.983   2
   7 -14  -5 499.817 391.645   2
   7 -14  -6 132.647 213.912   2
   7 -14  -7 341.410 346.890   2
   7 -14  -8-104.492 225.682   2
   7 -15   0 204.060 250.599   2
   7 -15  -1 1607.29 694.028   2
   7 -15  -2 2330.80 831.817   2
   7 -15  -3 512.479 399.429   2
   7 -15  -4-41.3649 144.229   2
   7 -15  -5 469.635 378.506   2
   7 -15  -6 899.935 545.808   2
   7 -15  -7 10.8007 103.439   2
   7 -16   0 1170.02 598.801   2
   7 -16  -1-202.284 250.669   2
   7 -16  -2-730.601 472.982   2
   7 -16  -3 178.088 243.951   2
   7 -16  -4 129.777 208.701   2
   7 -16  -5-2.08729 52.4785   2
   7 -16  -6 366.294 359.217   2
   7 -17   0-817.414 512.665   2
   7 -17  -1-446.605 372.854   2
   7 -17  -2 407.759 367.612   2
   7 -17  -3 12.3404 98.6858   2
   7 -17  -4 513.514 405.405   2
   7 -17  -5 1553.29 712.216   2
   7 -17  -6 318.557 333.655   2
   7 -18  -1-515.194 407.219   2
   7 -18  -2 2009.82 803.725   2
   7 -18  -3-830.745 515.681   2
   7 -18  -4 911.366 551.599   2
   7 -18  -5 957.890 570.789   2
   7 -19  -1 1324.08 655.745   2
   7 -19  -2 139.551 216.939   2
   7 -19  -3-136.869 227.561   2
   7 -19  -4 367.592 352.878   2
   7 -20  -1-383.477 357.140   2
   7 -20  -2-447.399 383.993   2
   7 -20  -3-571.766 439.805   2
   8   0  -4 2000.48 766.621   2
   8   0  -5-221.483 269.656   2
   8   0  -6 1368.07 616.059   2
   8   0  -7 271.364 294.743   2
   8   0  -8 5283.07 1193.88   2
   8   0  -9-201.184 269.581   2
   8  -1  -3-443.459 362.834   2
   8  -1  -4 940.003 525.564   2
   8   1  -4 794.137 485.575   2
   8  -1  -5 315.883 309.960   2
   8   1  -5 374.701 332.558   2
   8  -1  -6 1053.05 537.628   2
   8   1  -6 1078.57 553.033   2
   8  -1  -7 3383.89 961.259   2
   8   1  -7 4153.81 1088.83   2
   8  -1  -8 678.957 442.064   2
   8   1  -8-218.260 256.566   2
   8  -1  -9-661.193 432.637   2
   8  -2  -3-92.0997 180.585   2
   8  -2  -4-103.896 209.323   2
   8  -2  -5 163.535 107.617   2
   8   2  -5-286.633 294.236   2
   8  -2  -6 509.820 385.742   2
   8   2  -6 205.558 256.663   2
   8  -2  -7 2541.90 838.564   2
   8   2  -7 1817.32 704.915   2
   8  -2  -8-281.067 309.325   2
   8   2  -8 987.973 522.427   2
   8  -2  -9-580.784 421.567   2
   8  -3  -3 128.106 203.618   2
   8  -3  -4 2350.98 828.271   2
   8  -3  -5 656.782 434.026   2
   8  -3  -6 941.390 520.117   2
   8   3  -6 333.361 317.296   2
   8  -3  -7 506.871 391.969   2
   8   3  -7 701.638 447.174   2
   8  -3  -8 696.825 460.959   2
   8   3  -8 583.931 415.713   2
   8  -3  -9 484.212 380.739   2
   8  -4  -2 422.131 303.223   2
   8  -4  -3 999.976 545.281   2
   8  -4  -4-231.555 283.980   2
   8  -4  -5 135.498 207.228   2
   8  -4  -6 314.706 316.398   2
   8  -4  -7 3792.03 1088.00   2
   8   4  -7 4684.99 1136.94   2
   8  -4  -8 421.998 363.720   2
   8   4  -8 1648.75 665.778   2
   8  -4  -9 165.418 249.863   2
   8  -5  -2-349.742 337.702   2
   8  -5  -3 506.253 399.584   2
   8  -5  -4 157.562 229.856   2
   8  -5  -5 226.832 279.486   2
   8  -5  -6 26.2094 115.891   2
   8  -5  -7 1384.59 637.625   2
   8  -5  -8-67.2611 192.649   2
   8  -5  -9 508.004 401.707   2
   8  -6  -2 432.326 367.054   2
   8  -6  -3 3127.01 972.806   2
   8  -6  -4 273.846 289.791   2
   8  -6  -5 248.196 296.250   2
   8  -6  -6 1809.98 735.775   2
   8  -6  -7 2094.38 807.029   2
   8  -6  -8-467.890 391.154   2
   8  -6  -9 806.896 508.538   2
   8  -7  -1-301.162 314.366   2
   8  -7  -2 385.782 347.978   2
   8  -7  -3-175.641 244.236   2
   8  -7  -4 326.472 313.731   2
   8  -7  -5 1162.69 590.522   2
   8  -7  -6 841.872 523.345   2
   8  -7  -7 608.277 433.930   2
   8  -7  -8 548.051 417.751   2
   8  -7  -9 162.558 250.725   2
   8  -8  -1 401.820 363.125   2
   8  -8  -2 326.797 336.327   2
   8  -8  -3 136.387 205.599   2
   8  -8  -4 2083.31 796.263   2
   8  -8  -5 146.950 238.657   2
   8  -8  -6 3107.41 969.892   2
   8  -8  -7 632.855 451.612   2
   8  -8  -8 306.541 319.436   2
   8  -8  -9 177.079 243.866   2
   8  -9  -1-174.164 238.983   2
   8  -9  -2 2135.14 822.639   2
   8  -9  -3 275.667 300.261   2
   8  -9  -4 28.3533 136.141   2
   8  -9  -5 208.520 261.380   2
   8  -9  -6 2610.08 887.609   2
   8  -9  -7 1264.75 635.047   2
   8  -9  -8 259.887 303.534   2
   8 -10  -1 89.2046 173.378   2
   8 -10  -2 577.266 434.207   2
   8 -10  -3 885.252 533.344   2
   8 -10  -4-369.725 357.973   2
   8 -10  -5 30.8980 152.719   2
   8 -10  -6 122.775 217.333   2
   8 -10  -7-18.6836 133.768   2
   8 -10  -8 1200.17 634.658   2
   8 -11  -1 245.038 287.807   2
   8 -11  -2-783.695 501.539   2
   8 -11  -3 94.8055 186.693   2
   8 -11  -4 84.5389 367.158   2
   8 -11  -5 2937.91 1068.29   2
   8 -11  -6 343.707 335.925   2
   8 -11  -7 602.638 442.823   2
   8 -12   0 122.058 215.643   2
   8 -12  -1 24.5855 124.827   2
   8 -12  -2-780.063 512.211   2
   8 -12  -3-176.507 244.501   2
   8 -12  -4 256.702 290.018   2
   8 -12  -5-96.2901 198.439   2
   8 -12  -6 154.693 246.657   2
   8 -12  -7-122.376 203.148   2
   8 -13   0-1594.40 743.598   2
   8 -13  -1 918.325 560.186   2
   8 -13  -2 268.911 311.687   2
   8 -13  -3-307.129 320.174   2
   8 -13  -4-845.756 535.870   2
   8 -13  -5 816.260 520.898   2
   8 -13  -6-277.928 309.279   2
   8 -14  -1 202.582 275.455   2
   8 -14  -2 493.104 418.053   2
   8 -14  -3-733.743 499.869   2
   8 -14  -4 111.947 198.018   2
   8 -14  -5 49.2276 130.316   2
   8 -15  -1 1141.33 632.268   2
   8 -15  -2 424.219 390.646   2
   8 -15  -3 340.095 350.389   2
   8 -15  -4 197.340 274.672   2
   9   0  -5 62.9627 182.444   2
   9   0  -6 335.541 351.617   2
   9   0  -7-194.247 267.561   2
   9   0  -8 541.923 442.624   2
   9   0  -9 521.499 426.128   2
   9  -1  -5 596.353 459.030   2
   9  -1  -6 197.454 280.331   2
   9   1  -6 1284.12 651.007   2
   9  -1  -7-345.666 359.449   2
   9   1  -7 50.7851 173.504   2
   9  -1  -8-619.054 461.890   2
   9   1  -8 912.736 562.121   2
   9  -1  -9 662.911 483.388   2
   9   1  -9-54.8441 183.317   2
   9  -2  -4 295.913 342.820   2
   9  -2  -5 1110.38 618.240   2
   9  -2  -6 754.737 515.101   2
   9  -2  -7 350.958 351.765   2
   9   2  -7 16.7637 154.907   2
   9  -2  -8-416.457 384.377   2
   9   2  -8 514.551 418.864   2
   9  -2  -9 223.649 301.012   2
   9  -3  -4 88.7664 195.297   2
   9  -3  -5 1296.99 675.512   2
   9  -3  -6 54.3475 194.330   2
   9  -3  -7 531.801 427.279   2
   9  -3  -8 66.9449 195.421   2
   9   3  -8 16.5071 151.305   2
   9  -3  -9 625.688 480.777   2
   9  -4  -3 1241.07 667.188   2
   9  -4  -4 507.347 432.865   2
   9  -4  -5 567.104 450.903   2
   9  -4  -6 4.35239 92.0052   2
   9  -4  -7-130.653 228.645   2
   9  -4  -8 122.606 228.614   2
   9  -5  -3 495.444 426.657   2
   9  -5  -4 401.678 379.656   2
   9  -5  -5-333.354 355.554   2
   9  -5  -6 565.541 453.715   2
   9  -5  -7 275.760 311.050   2
   9  -5  -8-253.258 321.584   2
   9  -6  -3 3062.86 1056.00   2
   9  -6  -4 44.2109 150.549   2
   9  -6  -5 381.122 361.772   2
   9  -6  -6 1114.27 632.336   2
   9  -6  -7-438.498 396.959   2
   9  -7  -3-24.0975 143.272   2
   9  -7  -4 544.652 443.248   2
   9  -7  -5 1177.94 646.961   2
   9  -7  -6 270.403 321.552   2
   9  -8  -4-103.150 194.191   2
   9  -8  -5-258.917 344.766   2
   9  -8  -6 462.523 431.266   2
;
_shelx_hkl_checksum     22197
_shelx_res_file
;
    shelx.res created by SHELXL-2014/7
TITL EKR30 in P21/n #14
CELL  0.71073   7.5731  22.1795   8.3093   90.000  117.967   90.000
ZERR     4.00   0.0009   0.0016   0.0016    0.000    0.010    0.000
LATT   1
SYMM  - X, 1/2 + Y, 1/2 - Z
SFAC  C    H    N    O    CL   S
UNIT  44   24   8    8    8    4
MERG   2
omit -4 52
acta 50
eqiv $1 x-1,y,z-1
eqiv $2 -x+1,y+1/2,-z+1/2
htab c5 o1_$1
htab c7 o1_$1
htab c2 o2_$2
FMAP   2
PLAN   20
ACTA
BOND
BOND   $H
CONF
L.S.  10
WGHT    0.019000
FVAR       3.80141
S1    6    0.493315    0.691828    0.386171    11.00000    0.04395    0.03936 =
         0.04797    0.00065    0.01843    0.00045
CL1   5    0.310549    0.894116    0.202541    11.00000    0.06173    0.06091 =
         0.04515   -0.00963    0.01179   -0.00599
CL2   5   -0.271088    0.958594   -0.452125    11.00000    0.07486    0.05268 =
         0.06160    0.01345    0.00962    0.00613
C6    1    0.067491    0.811687   -0.046055    11.00000    0.04133    0.03838 =
         0.03568    0.00428    0.02186    0.00352
C7    1    0.193862    0.715282    0.041063    11.00000    0.05061    0.05032 =
         0.03708    0.00197    0.01722    0.00033
AFIX  43
H7    2    0.119897    0.704167   -0.080560    11.00000   -1.20000
AFIX   0
C5    1   -0.092593    0.798817   -0.216879    11.00000    0.03656    0.03881 =
         0.04573    0.00184    0.00947    0.00349
AFIX  43
H5    2   -0.130724    0.758838   -0.247207    11.00000   -1.20000
AFIX   0
C2    1    0.011284    0.918497   -0.128879    11.00000    0.05097    0.04181 =
         0.05333   -0.00340    0.02910   -0.00864
AFIX  43
H2    2    0.044517    0.958785   -0.098969    11.00000   -1.20000
AFIX   0
C4    1   -0.195539    0.842909   -0.341428    11.00000    0.04064    0.04738 =
         0.03314    0.00109    0.00687    0.00135
AFIX  43
H4    2   -0.300523    0.832797   -0.454539    11.00000   -1.20000
AFIX   0
O1    4    0.804568    0.643846    0.722421    11.00000    0.06891    0.06698 =
         0.05977   -0.00339    0.00139   -0.00803
N2    3    0.184706    0.769186    0.087008    11.00000    0.04157    0.03678 =
         0.04540   -0.00113    0.01615   -0.00501
C10   1    0.456040    0.579145    0.302054    11.00000    0.06369    0.03614 =
         0.06028    0.00350    0.03775    0.00559
AFIX  43
H10   2    0.474992    0.537606    0.310181    11.00000   -1.20000
AFIX   0
N1    3    0.723727    0.602323    0.612748    11.00000    0.04927    0.05527 =
         0.06056    0.00666    0.02877    0.00417
C1    1    0.114147    0.872641   -0.005556    11.00000    0.03726    0.04420 =
         0.03577   -0.00445    0.01617   -0.00557
O2    4    0.773388    0.549279    0.644361    11.00000    0.08568    0.05276 =
         0.08199    0.02097    0.03267    0.02795
C9    1    0.314635    0.609436    0.147511    11.00000    0.05206    0.05320 =
         0.03572   -0.00126    0.01435   -0.00074
AFIX  43
H9    2    0.228758    0.590210    0.039291    11.00000   -1.20000
AFIX   0
C11   1    0.560752    0.618237    0.437152    11.00000    0.04940    0.03892 =
         0.04917    0.00164    0.02523   -0.00355
C8    1    0.316464    0.670591    0.173011    11.00000    0.04206    0.04164 =
         0.04631    0.00256    0.01791    0.00307
C3    1   -0.142228    0.902040   -0.297624    11.00000    0.04082    0.04933 =
         0.03328    0.00530    0.01135    0.00334
HKLF 4
REM  EKR30 in P21/n #14
REM R1 =  0.0632 for    1119 Fo > 4sig(Fo)  and  0.1298 for all    2201 data
REM    163 parameters refined using      0 restraints
END
WGHT      0.0192      0.0000
REM Highest difference peak  0.379,  deepest hole -0.317,  1-sigma level  0.074
Q1    1  -0.1165  0.9281 -0.4243  11.00000  0.05    0.27
Q2    1   0.3167  0.8894  0.0462  11.00000  0.05    0.27
Q3    1   0.2925  0.8491  0.2707  11.00000  0.05    0.26
Q4    1  -0.1579  0.8012 -0.4738  11.00000  0.05    0.25
Q5    1   0.2759  0.6715 -0.0963  11.00000  0.05    0.25
Q6    1   0.0774  0.8897 -0.0632  11.00000  0.05    0.25
Q7    1   0.3944  0.5677  0.4442  11.00000  0.05    0.24
Q8    1  -0.2056  0.7618 -0.1180  11.00000  0.05    0.23
Q9    1   0.2503  0.8796  0.3485  11.00000  0.05    0.23
Q10   1  -0.1800  0.7039 -0.2890  11.00000  0.05    0.23
Q11   1   0.3210  0.8094  0.1862  11.00000  0.05    0.23
Q12   1  -0.1923  0.7549 -0.4809  11.00000  0.05    0.23
Q13   1   0.3668  0.7713  0.1534  11.00000  0.05    0.23
Q14   1   0.6833  0.5484  0.7731  11.00000  0.05    0.23
Q15   1   0.1389  0.9393 -0.1347  11.00000  0.05    0.23
Q16   1   0.4253  0.7199  0.4968  11.00000  0.05    0.22
Q17   1   0.3520  0.9580  0.1455  11.00000  0.05    0.22
Q18   1   0.3325  0.7015 -0.0018  11.00000  0.05    0.22
Q19   1   0.6545  0.5119  0.3196  11.00000  0.05    0.22
Q20   1   0.4762  0.6832  0.5274  11.00000  0.05    0.22
;
_shelx_res_checksum     83324
