# Supplementary material for: Crystal structure and computational study of 2,4-di­chloro-N-[(E)-(5-nitro­thio­phen-2-yl)methyl­idene]aniline
Source: Acta Crystallogr E Crystallogr Commun. 2016 Jul 22;72(Pt 8):1187–9. doi: 10.1107/S2056989016011816 (PMC4971869; doi:10.1107/S2056989016011816)
Supplement: Supplementary file 2 [file e-72-01187-Isup2.hkl]

data_I                                                                          
_shelx_title ' EKR30 in P21/n No14' 
_shelx_refln_list_code          4                                               
_shelx_F_calc_maximum      264.14                                               
_exptl_crystal_F_000       608.00                                               
_reflns_d_resolution_high  0.8106                                               
                                                                                
loop_                                                                           
 _space_group_symop_operation_xyz                                               
 'x, y, z'                                                                      
 '-x, y+1/2, -z+1/2'                                                            
 '-x, -y, -z'                                                                   
 'x, -y-1/2, z-1/2'                                                             
                                                                                
_cell_length_a     7.5731                                                       
_cell_length_b    22.1795                                                       
_cell_length_c     8.3093                                                       
_cell_angle_alpha  90.000                                                       
_cell_angle_beta  117.967                                                       
_cell_angle_gamma  90.000                                                       
                                                                                
_shelx_F_squared_multiplier     1.000                                           
                                                                                
loop_                                                                           
 _refln_index_h                                                                 
 _refln_index_k                                                                 
 _refln_index_l                                                                 
 _refln_F_squared_calc                                                          
 _refln_F_squared_meas                                                          
 _refln_F_squared_sigma                                                         
 _refln_observed_status                                                         
   2   0   0       9410.80       9455.83       250.58 o                         
   3   0   0       1047.80       1073.73        86.78 o                         
   5   0   0       1919.61       1979.71       162.39 o                         
   6   0   0        398.92        529.86        90.35 o                         
   1   1   0        716.71        748.46        54.20 o                         
   2   1   0        717.67       1168.09        57.56 o                         
   3   1   0        152.01        147.34        23.12 o                         
   4   1   0        495.75        526.55        50.85 o                         
   5   1   0         62.39         51.39        24.92 o                         
   6   1   0         26.07         22.61         9.41 o                         
   1   2   0        213.38        204.51        13.20 o                         
   2   2   0       3842.48       3858.40        64.84 o                         
   3   2   0       4105.04       4210.36       161.72 o                         
   4   2   0        239.54        247.09        34.07 o                         
   5   2   0          1.69        -18.79        14.71 o                         
   6   2   0        283.60        284.31        61.88 o                         
   1   3   0       4489.95       4330.22       125.24 o                         
   2   3   0       2554.11       2660.44        63.18 o                         
   3   3   0       1747.67       1727.41        76.04 o                         
   4   3   0       2092.72       2090.51       107.14 o                         
   5   3   0        186.68        209.94        34.12 o                         
   7   3   0         10.11         -5.01        12.23 o                         
   0   4   0      14821.54      14653.09       149.30 o                         
   1   4   0        563.40        608.55        30.87 o                         
   2   4   0        462.19        484.88        27.64 o                         
   3   4   0        867.33        969.65        82.19 o                         
   4   4   0        139.73        149.95        38.70 o                         
   5   4   0        280.58        284.09        59.75 o                         
   1   5   0       1631.83       1623.72        55.19 o                         
   2   5   0        953.80        932.06        66.16 o                         
   3   5   0        551.83        502.10        42.89 o                         
   4   5   0       2468.02       2731.32       162.29 o                         
   5   5   0         60.76         60.97        27.35 o                         
   6   5   0        323.67        401.30        79.65 o                         
   0   6   0       2050.05       2119.13        98.94 o                         
   1   6   0         79.07         84.88        14.07 o                         
   2   6   0        967.05        959.75        70.90 o                         
   3   6   0        901.62        908.20        80.67 o                         
   4   6   0         19.92         15.80        12.31 o                         
   5   6   0         21.51         18.46        15.48 o                         
   6   6   0          0.64         20.10        18.27 o                         
   1   7   0       9326.38       9278.61       153.58 o                         
   2   7   0        225.34        211.83        34.31 o                         
   3   7   0       3031.17       3052.55       150.37 o                         
   4   7   0        512.94        531.50        72.54 o                         
   5   7   0          0.47        -13.35        12.95 o                         
   6   7   0          6.31         15.09        15.66 o                         
   0   8   0       1893.41       1896.99       107.79 o                         
   1   8   0        290.51        292.04        29.17 o                         
   2   8   0       2556.82       2627.10       126.23 o                         
   3   8   0        414.74        435.44        57.45 o                         
   4   8   0       1451.00       1537.73       124.40 o                         
   5   8   0        230.57        282.13        59.13 o                         
   6   8   0          7.22         14.90        15.67 o                         
   7   8   0        198.82        230.16        65.93 o                         
   1   9   0       3016.81       3108.81       140.56 o                         
   2   9   0        536.59        592.90        62.52 o                         
   3   9   0        525.63        612.69        70.23 o                         
   4   9   0         14.90         26.68        16.45 o                         
   5   9   0        463.29        431.29        74.61 o                         
   6   9   0          0.20         20.92        18.41 o                         
   7   9   0        100.68         96.54        43.21 o                         
   0  10   0       2492.47       2740.49       145.14 o                         
   1  10   0       1061.39        957.44        82.58 o                         
   2  10   0       3184.07       3221.00       152.67 o                         
   3  10   0         51.98         51.01        21.36 o                         
   4  10   0          1.42         -0.66         3.05 o                         
   5  10   0       1350.03       1329.38       132.94 o                         
   6  10   0        220.05        367.94        77.38 o                         
   7  10   0          8.37         53.04        32.18 o                         
   1  11   0        655.32        637.48        52.38 o                         
   2  11   0          5.57         25.32        13.98 o                         
   3  11   0        165.60        195.45        41.64 o                         
   4  11   0         36.90         74.54        28.01 o                         
   5  11   0        142.08        124.49        40.65 o                         
   6  11   0         20.50          7.87        12.87 o                         
   7  11   0         82.57        112.27        50.01 o                         
   0  12   0       2859.55       3021.64       165.78 o                         
   1  12   0         56.37         32.56        12.23 o                         
   2  12   0        512.84        652.42        74.58 o                         
   3  12   0         88.65         73.99        25.61 o                         
   4  12   0         94.69         91.86        31.72 o                         
   5  12   0        247.55        284.27        62.98 o                         
   6  12   0         93.20        113.54        43.24 o                         
   7  12   0          4.69         26.03        23.00 o                         
   1  13   0        705.50        624.96        56.43 o                         
   2  13   0        458.69        544.08        70.61 o                         
   3  13   0         95.89         72.67        26.25 o                         
   4  13   0        287.87        394.51        66.31 o                         
   5  13   0         25.06         40.06        23.92 o                         
   6  13   0          4.28         58.28        31.37 o                         
   7  13   0         40.21         27.38        24.15 o                         
   0  14   0       3612.07       4052.82       208.61 o                         
   1  14   0       1036.44       1037.39        75.26 o                         
   2  14   0        935.47        985.43        97.99 o                         
   3  14   0        959.71       1194.98       111.94 o                         
   4  14   0        268.28        329.39        63.34 o                         
   5  14   0       1014.77       1255.11       135.52 o                         
   6  14   0          0.86         23.90        20.43 o                         
   7  14   0         20.01         27.54        24.29 o                         
   1  15   0         20.62         23.97        14.39 o                         
   2  15   0         14.48         38.95        19.99 o                         
   3  15   0        114.03         95.48        31.83 o                         
   4  15   0        180.08        156.18        42.87 o                         
   5  15   0        143.76        114.05        42.26 o                         
   6  15   0          0.08         19.40        18.43 o                         
   0  16   0         36.51         32.51        19.81 o                         
   1  16   0        308.75        357.87        46.86 o                         
   2  16   0       2457.58       2468.01       126.19 o                         
   3  16   0        262.16        354.51        64.55 o                         
   4  16   0          0.32         -2.84         6.72 o                         
   5  16   0        154.18        146.98        46.69 o                         
   6  16   0          3.04        -32.14        24.35 o                         
   1  17   0        140.99        115.96        27.49 o                         
   2  17   0         94.33        112.36        27.43 o                         
   3  17   0          1.88        -27.22        18.39 o                         
   4  17   0         54.61         18.72        16.02 o                         
   5  17   0        243.39        323.73        70.45 o                         
   6  17   0         12.18         38.32        26.81 o                         
   0  18   0          1.13         18.62        16.10 o                         
   1  18   0          3.78         17.87        11.36 o                         
   2  18   0       1994.55       2104.86       124.13 o                         
   3  18   0        527.85        757.47        96.78 o                         
   4  18   0        142.97        122.56        41.35 o                         
   5  18   0         33.32         12.37        14.55 o                         
   6  18   0          0.02         10.88        15.71 o                         
   1  19   0       1131.04       1102.64        91.53 o                         
   2  19   0         34.01         27.60        14.49 o                         
   3  19   0        280.38        267.67        60.31 o                         
   4  19   0         55.24         24.61        19.16 o                         
   5  19   0         16.31        -11.29        13.83 o                         
   0  20   0        629.97        758.96       109.00 o                         
   1  20   0         27.74         50.38        19.66 o                         
   2  20   0        221.99        231.85        55.06 o                         
   3  20   0          0.07          0.59         4.67 o                         
   4  20   0         90.36         72.28        33.24 o                         
   5  20   0        129.38        127.08        46.95 o                         
   1  21   0          7.69          4.58        15.61 o                         
   2  21   0        367.09        339.18        52.81 o                         
   3  21   0        179.47        175.06        38.32 o                         
   4  21   0        147.01        142.44        47.34 o                         
   5  21   0          0.35          6.76        11.03 o                         
   0  22   0         94.20         52.05        29.97 o                         
   1  22   0         15.75          7.09        10.66 o                         
   2  22   0         33.73         11.64        10.72 o                         
   3  22   0         24.97          2.28        29.98 o                         
   4  22   0         52.39        101.47        32.06 o                         
   1  23   0          7.55          4.07        11.56 o                         
   2  23   0          0.09          3.55        12.86 o                         
   3  23   0          2.42          3.42        31.32 o                         
   4  23   0          2.52         -0.04        25.44 o                         
   0  24   0         22.61         21.96        20.49 o                         
   1  24   0         45.75         92.87        29.66 o                         
   2  24   0         16.19         58.24        19.27 o                         
   3  24   0         43.84         26.92        16.41 o                         
   1  25   0         50.47         94.21        30.71 o                         
   2  25   0          7.45          4.39        34.87 o                         
   3  25   0          0.72        -22.19        24.96 o                         
   0  26   0        423.28        541.14       105.17 o                         
   1  26   0        106.75        109.36        53.88 o                         
   2  26   0         78.96        122.40        56.70 o                         
   1  27   0         46.30         39.28        44.60 o                         
  -6   1   1         13.62          0.96         6.20 o                         
  -5   1   1        224.19        267.94        43.05 o                         
  -4   1   1        409.88        374.16        31.21 o                         
  -3   1   1        296.17        283.44        21.99 o                         
  -2   1   1       4532.91       4563.43        67.21 o                         
   1   1   1         74.89         90.75        12.78 o                         
   2   1   1       3733.16       3906.39       108.73 o                         
   3   1   1        230.32        166.50        43.55 o                         
   4   1   1        376.55        439.91        77.98 o                         
   5   1   1         80.78        132.41        32.68 o                         
   6   1   1        140.49        181.06        40.44 o                         
  -6   2   1          0.43          8.75         4.85 o                         
  -5   2   1         24.29         35.05        11.76 o                         
  -4   2   1        275.96        266.44        29.22 o                         
  -3   2   1        457.47        427.75        25.98 o                         
  -2   2   1      15018.48      15217.76       124.85 o                         
  -1   2   1        112.60        105.45         9.08 o                         
   0   2   1       1962.03       1751.46        72.50 o                         
   1   2   1        556.83        583.67        22.86 o                         
   2   2   1       2413.44       2342.27        66.17 o                         
   3   2   1       1311.83       1774.96       137.57 o                         
   4   2   1         83.11        123.07        40.02 o                         
   5   2   1         21.30          8.18        12.20 o                         
   6   2   1         48.90         65.33        25.32 o                         
   7   2   1          7.70         14.38        19.40 o                         
  -6   3   1          0.70          6.77        10.81 o                         
  -5   3   1       1160.39       1163.94       117.61 o                         
  -4   3   1        460.12        452.61        64.38 o                         
  -3   3   1         11.37         14.49         9.69 o                         
  -2   3   1       2494.10       2460.39        60.48 o                         
  -1   3   1        718.08        659.76        34.59 o                         
   0   3   1       8202.37       7548.69       169.82 o                         
   1   3   1        603.97        585.75        24.59 o                         
   2   3   1        169.13        170.94        18.15 o                         
   3   3   1        558.59        580.61        94.67 o                         
   4   3   1        373.23        274.98        59.37 o                         
   5   3   1        429.33        471.80        84.35 o                         
   6   3   1         10.05         19.30        19.14 o                         
   7   3   1          0.10         16.50        21.13 o                         
  -7   4   1        107.68        134.58        49.31 o                         
  -6   4   1        192.88        186.60        52.43 o                         
  -5   4   1        669.18        548.40        80.55 o                         
  -4   4   1          0.18          3.20         5.98 o                         
  -3   4   1        324.41        375.75        30.46 o                         
  -2   4   1         22.64         13.96         4.66 o                         
  -1   4   1       2742.18       2738.56       115.75 o                         
   0   4   1       3329.31       3149.32        45.64 o                         
   1   4   1          3.68          0.42         1.36 o                         
   2   4   1        561.31        610.28        38.22 o                         
   3   4   1        472.54        482.85        66.83 o                         
   4   4   1        505.90        536.31        55.10 o                         
   7   4   1        174.64        238.49        73.35 o                         
  -7   5   1        643.85        610.84       105.04 o                         
  -6   5   1        415.31        345.69        72.15 o                         
  -5   5   1          0.02          2.40         6.01 o                         
  -4   5   1         76.41         27.91        15.82 o                         
  -3   5   1        799.11        728.99        44.28 o                         
  -2   5   1       6751.81       6657.24       188.39 o                         
  -1   5   1        866.19        801.82        44.36 o                         
   0   5   1        602.83        577.11        23.28 o                         
   1   5   1         11.06         14.41         5.03 o                         
   2   5   1        376.87        408.03        31.79 o                         
   3   5   1        986.39       1147.72        92.60 o                         
   4   5   1        267.30        249.05        49.83 o                         
  -7   6   1          4.69          1.80         8.46 o                         
  -6   6   1          2.32        -20.05        17.32 o                         
  -5   6   1         40.34         69.79        28.46 o                         
  -4   6   1        675.19        686.42        80.38 o                         
  -3   6   1         32.19         19.87        12.01 o                         
  -2   6   1       1018.47       1089.61        79.60 o                         
  -1   6   1         51.07         48.59        12.05 o                         
   0   6   1       6084.45       5660.01        83.14 o                         
   1   6   1       2683.61       2655.82        67.49 o                         
   2   6   1        960.89        973.99        49.86 o                         
   3   6   1        452.43        481.75        60.15 o                         
   4   6   1         75.92         90.60        30.20 o                         
   5   6   1       1855.20       1969.66       162.12 o                         
  -8   7   1          2.65        -20.84        21.75 o                         
  -7   7   1        118.12        149.10        52.72 o                         
  -6   7   1         78.12         68.56        31.88 o                         
  -5   7   1        177.59        197.67        49.27 o                         
  -4   7   1        793.62        796.96        56.98 o                         
  -3   7   1         39.66         30.31        15.62 o                         
  -2   7   1       2199.66       2100.61       116.92 o                         
  -1   7   1         44.92         71.45        21.49 o                         
   0   7   1        536.57        515.41        27.61 o                         
   1   7   1        530.51        533.21        32.48 o                         
   2   7   1          8.56          1.22         3.06 o                         
   3   7   1          5.68        -14.48        10.48 o                         
   4   7   1         41.12         25.27        15.97 o                         
   5   7   1         41.22         14.65        16.19 o                         
  -8   8   1         27.93         27.81        25.13 o                         
  -7   8   1          5.84         37.75        26.64 o                         
  -6   8   1          2.65         40.81        24.66 o                         
  -5   8   1          0.28         31.92        20.15 o                         
  -4   8   1         98.55         54.33        22.78 o                         
  -3   8   1        244.21        171.04        37.13 o                         
  -2   8   1       2783.37       2917.15       143.52 o                         
  -1   8   1        201.47        168.70        34.53 o                         
   0   8   1         10.59          4.92         7.70 o                         
   1   8   1       2810.41       2978.27        82.10 o                         
   2   8   1       1258.72       1504.85        91.09 o                         
   3   8   1       2642.27       2735.84       146.35 o                         
   4   8   1          0.34         -2.67         5.79 o                         
   5   8   1        365.71        462.66        79.27 o                         
  -8   9   1         14.58        -12.05        16.54 o                         
  -7   9   1        244.28        313.53        76.11 o                         
  -6   9   1        143.07        103.07        39.60 o                         
  -5   9   1        309.15        276.26        59.15 o                         
  -4   9   1        141.81        145.00        38.08 o                         
  -3   9   1        325.46        374.16        56.34 o                         
  -2   9   1       1284.06       1201.84        95.80 o                         
  -1   9   1        856.99        867.97        82.16 o                         
   0   9   1       2006.65       2005.47        80.34 o                         
   1   9   1       2612.08       2705.49       113.68 o                         
   2   9   1        432.93        419.72        49.82 o                         
   3   9   1         91.62         82.60        26.00 o                         
   4   9   1          9.14          9.26        10.11 o                         
   5   9   1          7.01         -1.12         5.46 o                         
   6   9   1          8.33          2.89         5.86 o                         
  -8  10   1          7.76          6.17        12.00 o                         
  -7  10   1          7.60         -1.47         6.25 o                         
  -6  10   1        268.84        308.83        68.92 o                         
  -5  10   1         12.41          5.20         8.73 o                         
  -4  10   1          1.31         -8.41         9.84 o                         
  -3  10   1        166.15        192.44        42.02 o                         
  -2  10   1          2.88          7.01         7.90 o                         
  -1  10   1        657.49        610.74        71.87 o                         
   0  10   1       2514.46       2684.15       157.84 o                         
   1  10   1         26.99         28.79        15.23 o                         
   2  10   1        121.17        103.90        25.95 o                         
   3  10   1        270.31        325.61        51.53 o                         
   4  10   1        223.33        249.92        51.60 o                         
   5  10   1        117.32        119.11        39.73 o                         
   6  10   1         48.27         26.23        21.72 o                         
  -7  11   1         36.45         23.47        21.61 o                         
  -6  11   1          9.69          9.14        12.76 o                         
  -5  11   1        758.92        795.95       103.23 o                         
  -4  11   1        909.95        847.04        97.11 o                         
  -3  11   1         18.07         27.69        16.18 o                         
  -2  11   1        434.36        448.07        63.48 o                         
  -1  11   1         95.82         76.80        33.22 o                         
   0  11   1       1690.59       1644.95        81.25 o                         
   1  11   1        963.87        911.34        75.02 o                         
   2  11   1         71.70        106.28        26.38 o                         
   3  11   1        218.27        238.54        44.42 o                         
   4  11   1        837.81        928.22       100.46 o                         
   5  11   1         66.69         85.42        33.70 o                         
   6  11   1          2.06         23.47        20.01 o                         
  -7  12   1         71.00         76.04        38.79 o                         
  -6  12   1         46.04         56.58        30.73 o                         
  -5  12   1         30.95         35.31        21.87 o                         
  -4  12   1         89.00         92.03        32.93 o                         
  -3  12   1       1268.65       1260.47       113.12 o                         
  -2  12   1        751.91        922.25        94.89 o                         
  -1  12   1          0.37          1.88         7.61 o                         
   0  12   1        541.83        699.85        55.59 o                         
   1  12   1         52.02         50.79        15.04 o                         
   2  12   1        275.47        247.38        42.54 o                         
   3  12   1       1808.05       1698.30       122.67 o                         
   4  12   1          0.08          3.57         6.70 o                         
   5  12   1          5.14        -11.99        13.02 o                         
   6  12   1          7.12         16.14        16.89 o                         
  -7  13   1        107.93        199.68        62.60 o                         
  -6  13   1         11.20         -5.22         9.76 o                         
  -5  13   1        156.94        197.10        52.02 o                         
  -4  13   1        159.85        179.71        46.18 o                         
  -3  13   1        322.52        274.47        54.55 o                         
  -2  13   1        613.79        671.94        84.28 o                         
  -1  13   1         25.68         14.73         8.50 o                         
   0  13   1        216.71        243.23        33.93 o                         
   1  13   1        978.73        986.56        68.61 o                         
   2  13   1       2093.60       1975.90       124.80 o                         
   3  13   1        476.20        499.36        68.02 o                         
   4  13   1         95.77         73.99        28.63 o                         
   5  13   1        112.60        107.90        38.55 o                         
   6  13   1         84.14        111.09        43.72 o                         
  -7  14   1         87.66         52.99        32.68 o                         
  -6  14   1         59.59         47.88        28.80 o                         
  -5  14   1        143.64        184.19        51.20 o                         
  -4  14   1        624.75        598.90        87.67 o                         
  -3  14   1         45.54         39.20        21.01 o                         
  -2  14   1        145.25        116.81        36.69 o                         
  -1  14   1        186.83        153.71        28.79 o                         
   0  14   1         79.35         64.47        18.04 o                         
   1  14   1        241.48        305.59        39.54 o                         
   2  14   1        312.96        389.15        56.91 o                         
   3  14   1         48.45         68.62        25.83 o                         
   4  14   1         64.98         69.62        28.55 o                         
   5  14   1        263.90        289.17        66.05 o                         
   6  14   1         36.89         54.47        30.91 o                         
  -7  15   1         82.28        111.23        48.03 o                         
  -6  15   1          7.12         18.86        18.14 o                         
  -5  15   1         92.19        111.87        40.43 o                         
  -4  15   1        331.89        391.33        72.58 o                         
  -3  15   1          2.91         25.91        17.70 o                         
  -2  15   1         85.85         34.73        20.30 o                         
  -1  15   1        890.62        978.46        76.08 o                         
   0  15   1        834.90        800.09        66.75 o                         
   1  15   1        173.65        166.24        35.73 o                         
   2  15   1        113.68        102.49        30.76 o                         
   3  15   1        236.17        251.90        51.37 o                         
   4  15   1          0.91         17.58        14.77 o                         
   5  15   1        186.44        174.20        50.29 o                         
   6  15   1          0.60          8.27        13.22 o                         
  -7  16   1          1.68        -14.00        17.35 o                         
  -6  16   1          0.71         11.23        14.53 o                         
  -5  16   1         23.29         34.12        22.86 o                         
  -4  16   1         36.71         69.45        30.56 o                         
  -3  16   1        173.80        204.48        50.17 o                         
  -2  16   1          3.89          8.88         7.65 o                         
  -1  16   1        399.27        434.26        52.31 o                         
   0  16   1        647.06        632.97        61.40 o                         
   1  16   1         74.50         65.73        22.95 o                         
   2  16   1        121.64        143.72        30.03 o                         
   3  16   1         97.94         73.34        27.79 o                         
   4  16   1         88.37        133.27        40.52 o                         
   5  16   1         58.00         55.29        28.93 o                         
  -6  17   1          2.87          0.12         4.00 o                         
  -5  17   1         39.27         13.94        15.60 o                         
  -4  17   1         66.14         39.03        23.75 o                         
  -3  17   1        131.73        194.68        50.72 o                         
  -2  17   1        194.58        264.06        69.52 o                         
  -1  17   1          0.96          4.43        11.54 o                         
   0  17   1        214.65        209.42        35.82 o                         
   1  17   1         19.28         22.18        11.83 o                         
   2  17   1          9.63         21.51        13.40 o                         
   3  17   1        100.43        120.80        36.32 o                         
   4  17   1         22.11          5.64         8.81 o                         
   5  17   1          7.92         17.06        16.33 o                         
  -6  18   1         23.01         16.17        17.45 o                         
  -5  18   1         77.08         86.73        37.52 o                         
  -4  18   1         16.42         16.21        15.41 o                         
  -3  18   1        316.29        381.19        72.08 o                         
  -2  18   1        274.74        278.07        44.86 o                         
  -1  18   1        354.87        418.30        54.39 o                         
   0  18   1         48.15         38.75        16.14 o                         
   1  18   1         67.92         68.61        21.44 o                         
   2  18   1        130.44        123.81        28.49 o                         
   3  18   1          2.97         -2.51         6.46 o                         
   4  18   1        130.70        141.12        43.26 o                         
  -6  19   1        118.42         76.93        38.43 o                         
  -5  19   1          4.23          9.79        12.85 o                         
  -4  19   1          0.28         20.67        17.93 o                         
  -3  19   1        364.66        393.42        76.52 o                         
  -2  19   1        234.84        206.42        40.58 o                         
  -1  19   1         43.67         34.83        17.78 o                         
   0  19   1        550.65        578.64        65.44 o                         
   1  19   1        106.23         81.15        24.85 o                         
   2  19   1         28.24          5.81        19.09 o                         
   3  19   1         23.03         43.14        18.60 o                         
   4  19   1         54.40        111.28        39.21 o                         
  -6  20   1          2.06          4.59        10.56 o                         
  -5  20   1          6.66         10.62        14.18 o                         
  -4  20   1         81.00        125.42        44.36 o                         
  -3  20   1          0.10          2.63        13.68 o                         
  -2  20   1        145.81        100.07        33.39 o                         
  -1  20   1         67.66         46.43        33.90 o                         
   0  20   1        210.44        228.93        41.23 o                         
   1  20   1        791.54        836.66        79.97 o                         
   2  20   1         62.69         60.26        20.75 o                         
   3  20   1          5.76         -5.45        18.32 o                         
  -5  21   1         55.60         72.91        36.72 o                         
  -4  21   1        136.21        117.94        44.12 o                         
  -3  21   1        113.85        143.48        62.61 o                         
  -2  21   1         22.97         12.68        16.49 o                         
  -1  21   1          2.96         20.29        13.31 o                         
   0  21   1        148.46        127.38        31.61 o                         
   1  21   1         35.74         20.25        13.05 o                         
   2  21   1         54.29         97.11        27.61 o                         
   3  21   1         95.86        179.19        65.87 o                         
  -5  22   1         22.44         50.02        30.74 o                         
  -4  22   1         24.76         23.84        15.15 o                         
  -3  22   1         73.07         83.13        27.98 o                         
  -2  22   1        234.92        206.40        43.76 o                         
  -1  22   1          6.68         13.76        10.70 o                         
   0  22   1        122.18        150.09        35.52 o                         
   1  22   1          0.09         -2.67        14.46 o                         
   2  22   1        269.19        301.31        94.89 o                         
   3  22   1        232.10        287.10        84.92 o                         
   4  22   1          1.07        -18.87        23.37 o                         
  -4  23   1        173.92        193.57        45.12 o                         
  -3  23   1          6.73         10.26        10.28 o                         
  -2  23   1         17.81          7.94        11.81 o                         
  -1  23   1          6.25         41.52        19.22 o                         
   0  23   1        326.12        313.10        52.26 o                         
   1  23   1        312.76        394.77        84.99 o                         
   2  23   1          4.36         13.88        18.48 o                         
   3  23   1          5.78         31.82        28.97 o                         
  -4  24   1          8.53         30.34        38.52 o                         
  -3  24   1        128.79        199.09        45.47 o                         
  -2  24   1         49.71         18.18        43.13 o                         
  -1  24   1          0.16         -0.81        11.86 o                         
   0  24   1        109.34        109.77        31.85 o                         
   1  24   1         38.76         16.91        19.76 o                         
   2  24   1          8.06         34.57        29.87 o                         
   3  24   1          3.33          4.40        12.05 o                         
  -3  25   1         48.99         10.43        13.50 o                         
  -2  25   1        276.87        316.16        57.43 o                         
  -1  25   1          2.49          1.46        16.98 o                         
   0  25   1          0.57         -3.52         9.57 o                         
   1  25   1         14.57          7.06        13.22 o                         
   2  25   1         59.04         45.51        35.11 o                         
  -2  26   1          1.51        -39.30        38.68 o                         
  -1  26   1          9.87         14.15        11.94 o                         
   0  26   1         84.80         97.92        47.82 o                         
   1  26   1          7.69          9.05        16.14 o                         
   2  26   1          6.88        -27.23        27.79 o                         
  -1  27   1          1.21        -62.52        37.98 o                         
   0  27   1          0.06         -0.64         4.18 o                         
  -6   0   2        347.12        311.40        37.24 o                         
  -5   0   2        761.92        719.27        90.13 o                         
  -4   0   2       1333.20       1276.45       104.14 o                         
  -3   0   2          2.90         -0.72         2.82 o                         
  -2   0   2        757.68        840.10        35.91 o                         
  -1   0   2        149.15        147.73        12.01 o                         
   0   0   2        221.99        232.25        39.98 o                         
   2   0   2       1475.51       1753.84       146.76 o                         
   3   0   2        473.60        609.88        96.35 o                         
   4   0   2          0.03        -10.14        14.09 o                         
   5   0   2        511.02        620.05       113.94 o                         
   6   0   2        108.92         60.62        37.54 o                         
  -7   1   2        337.84        264.75        68.86 o                         
  -6   1   2        266.71        224.29        29.17 o                         
  -5   1   2        635.32        630.22        37.52 o                         
  -4   1   2         88.06         71.25         9.62 o                         
  -3   1   2         55.80         32.50        10.34 o                         
  -2   1   2      69770.38      69091.80       259.30 o                         
  -1   1   2        125.95        112.53         7.73 o                         
   0   1   2       1250.82       1342.68       162.12 o                         
   1   1   2       2430.71       2390.55       147.43 o                         
   2   1   2        785.01        843.40       100.84 o                         
   3   1   2       1526.25       1779.50       162.65 o                         
   4   1   2       1073.11       1193.10       103.54 o                         
   5   1   2        109.17         85.03        36.46 o                         
   6   1   2         91.55        161.19        42.45 o                         
   7   1   2         19.19        -37.04        31.31 o                         
  -7   2   2         52.05        119.20        45.22 o                         
  -6   2   2        187.67        203.92        54.84 o                         
  -5   2   2        210.24        219.11        35.15 o                         
  -4   2   2        149.50        147.94        25.47 o                         
  -3   2   2       3074.29       3097.34        97.60 o                         
  -2   2   2       1667.96       1640.54        40.94 o                         
  -1   2   2       3860.62       3881.04        44.10 o                         
   0   2   2          1.70          1.73         1.78 o                         
   1   2   2       2882.26       3160.50       145.43 o                         
   2   2   2         96.55         92.28        32.36 o                         
   3   2   2         40.28         36.80        23.13 o                         
   4   2   2         12.12          5.37        11.02 o                         
   5   2   2         12.53         -5.96        37.78 o                         
   6   2   2         60.29         42.11        21.82 o                         
   7   2   2          0.48         29.99        28.92 o                         
  -7   3   2         55.43         54.01        30.99 o                         
  -6   3   2        102.11        128.49        42.09 o                         
  -5   3   2        718.68        763.42        93.30 o                         
  -4   3   2       1689.39       1751.23        87.16 o                         
  -3   3   2          0.07         -1.12         3.27 o                         
  -2   3   2      14501.75      14417.20       124.42 o                         
  -1   3   2       1607.83       1537.79        39.18 o                         
   0   3   2       6065.10       5931.22       144.28 o                         
   1   3   2       7415.93       7578.04       171.83 o                         
   2   3   2        117.30        120.57        36.58 o                         
   3   3   2        646.65        535.83        87.51 o                         
   4   3   2         21.94         13.67        15.70 o                         
   5   3   2       1338.07       1557.40       176.27 o                         
   6   3   2         81.98         61.58        26.47 o                         
   7   3   2         34.57          0.17        11.20 o                         
  -8   4   2         33.86         29.21        20.98 o                         
  -7   4   2          0.15         -9.95        13.94 o                         
  -6   4   2        849.94        918.38       114.93 o                         
  -5   4   2         25.85         32.34        19.03 o                         
  -4   4   2        256.68        200.78        42.84 o                         
  -3   4   2        186.55        151.29        32.81 o                         
  -2   4   2        159.77        196.19        20.98 o                         
  -1   4   2        272.74        284.78        16.45 o                         
   0   4   2       6089.32       5750.46       155.68 o                         
   1   4   2          0.12         41.18        10.56 o                         
   2   4   2       9271.46      10156.25       338.99 o                         
   3   4   2         21.55         24.40        18.54 o                         
   4   4   2       1122.93       1223.50       144.20 o                         
   5   4   2          2.09          6.41        13.03 o                         
   6   4   2          1.86        -43.33        32.70 o                         
   7   4   2          5.14         -3.67        11.70 o                         
  -8   5   2         18.39        -24.20        23.37 o                         
  -7   5   2         97.82         70.84        35.04 o                         
  -6   5   2        145.64        153.81        46.41 o                         
  -5   5   2         81.44         72.88        28.84 o                         
  -4   5   2        266.55        215.86        44.67 o                         
  -3   5   2       1327.21       1409.09       100.75 o                         
  -2   5   2         29.70         29.20         8.94 o                         
  -1   5   2        532.08        518.08        24.36 o                         
   0   5   2        615.90        686.76        68.97 o                         
   1   5   2       1420.64       1410.89        46.07 o                         
   2   5   2        616.53        699.84        62.78 o                         
   7   5   2         12.71        -37.86        31.82 o                         
  -8   6   2         27.82         29.92        25.40 o                         
  -7   6   2          5.29         43.00        27.60 o                         
  -6   6   2          9.44         22.52        18.12 o                         
  -5   6   2        227.16        289.83        57.55 o                         
  -4   6   2         45.57         46.69        10.50 o                         
  -3   6   2        393.83        397.71        55.41 o                         
  -2   6   2        131.50        126.98        21.02 o                         
  -1   6   2       1103.81       1014.02        83.35 o                         
   0   6   2        411.50        390.49        16.03 o                         
   1   6   2         74.86        102.21        12.62 o                         
   2   6   2        193.14        289.13        40.67 o                         
   3   6   2         20.57         12.29        11.11 o                         
   7   6   2         59.34         17.60        22.89 o                         
  -8   7   2          1.88         26.70        24.08 o                         
  -7   7   2          0.18         13.86        16.35 o                         
  -6   7   2        459.75        530.46        88.69 o                         
  -5   7   2        784.99        758.19        95.76 o                         
  -4   7   2        295.03        251.41        27.35 o                         
  -3   7   2         25.23         17.54        12.03 o                         
  -2   7   2          4.57          9.80         8.55 o                         
  -1   7   2        779.71        716.54        73.76 o                         
   0   7   2       1487.18       1574.27        49.67 o                         
   1   7   2        315.23        282.90        21.68 o                         
   2   7   2       1455.80       1617.03        94.98 o                         
   3   7   2        510.42        499.90        64.02 o                         
  -8   8   2          0.94         22.61        23.27 o                         
  -7   8   2        126.65        142.96        50.40 o                         
  -6   8   2        118.10        148.49        47.02 o                         
  -5   8   2        392.12        381.91        69.00 o                         
  -4   8   2        420.97        419.40        65.62 o                         
  -3   8   2        399.66        382.69        57.83 o                         
  -2   8   2        346.36        348.10        53.49 o                         
  -1   8   2       1539.96       1616.72       115.99 o                         
   0   8   2        425.09        400.98        28.83 o                         
   1   8   2        734.04        802.93        45.19 o                         
   2   8   2       1038.00       1042.09        76.38 o                         
   3   8   2        173.31        197.78        40.72 o                         
   4   8   2         79.32         76.44        28.44 o                         
  -8   9   2         70.39        147.75        56.93 o                         
  -7   9   2        328.51        242.48        67.77 o                         
  -6   9   2        129.83        155.80        48.50 o                         
  -5   9   2          0.14         -2.25         6.37 o                         
  -4   9   2       2526.70       2691.97       170.75 o                         
  -3   9   2        838.82        834.91        88.73 o                         
  -2   9   2       1472.12       1606.92       120.62 o                         
  -1   9   2        121.80        106.37        18.27 o                         
   0   9   2       4524.62       4714.08       109.85 o                         
   1   9   2        217.96        213.64        20.90 o                         
   2   9   2        427.99        422.85        49.22 o                         
   3   9   2        658.39        619.04        71.32 o                         
   4   9   2        269.50        294.44        57.52 o                         
  -8  10   2          6.27         39.95        30.05 o                         
  -7  10   2        107.56         84.47        42.07 o                         
  -6  10   2          7.80         41.49        25.61 o                         
  -5  10   2        511.05        510.99        81.99 o                         
  -4  10   2         64.35         58.68        25.53 o                         
  -3  10   2       3139.33       3283.90       181.11 o                         
  -2  10   2        237.03        211.11        45.19 o                         
  -1  10   2       2362.75       2283.25        89.97 o                         
   0  10   2        837.23        803.74        66.25 o                         
   1  10   2        991.41        984.27        47.82 o                         
   2  10   2        873.32        836.80        71.11 o                         
   3  10   2         15.86         12.33        10.53 o                         
   4  10   2         20.92         22.78        15.92 o                         
  -8  11   2          2.54        -54.23        34.71 o                         
  -7  11   2        362.31        411.59        89.32 o                         
  -6  11   2         20.41         38.25        24.57 o                         
  -5  11   2          0.93         -4.44         8.34 o                         
  -4  11   2          0.11         -5.23         8.04 o                         
  -3  11   2        270.56        226.83        49.17 o                         
  -2  11   2       3221.82       3447.63       191.06 o                         
  -1  11   2        869.69        826.18       113.74 o                         
   0  11   2         19.72         19.11        14.70 o                         
   1  11   2         96.14         86.77        15.05 o                         
   2  11   2         16.37         33.37        14.26 o                         
   3  11   2       2427.69       2451.64       145.28 o                         
   4  11   2         34.55         28.56        17.70 o                         
   5  11   2          1.21         -9.48        12.19 o                         
  -8  12   2          0.01        -53.98        35.45 o                         
  -7  12   2        103.16         80.12        39.71 o                         
  -6  12   2          0.41         12.50        14.41 o                         
  -5  12   2         60.38         66.32        30.07 o                         
  -4  12   2          1.04         -4.15         7.64 o                         
  -3  12   2        190.90        193.52        46.54 o                         
  -2  12   2         52.48         73.51        27.54 o                         
  -1  12   2        453.92        430.16        43.04 o                         
   0  12   2       1623.26       1677.42        80.32 o                         
   1  12   2         42.24         61.50        14.67 o                         
   2  12   2        282.10        269.38        41.61 o                         
   3  12   2        431.05        424.63        60.74 o                         
   4  12   2        238.47        220.13        48.65 o                         
   5  12   2          0.17        -28.12        20.14 o                         
  -7  13   2         70.58        159.44        57.02 o                         
  -6  13   2          0.17          5.83        10.47 o                         
  -5  13   2        365.28        424.47        79.38 o                         
  -4  13   2          1.82          5.25         8.42 o                         
  -3  13   2        131.52         83.65        31.73 o                         
  -2  13   2        162.68        206.33        49.62 o                         
  -1  13   2        267.71        267.80        35.87 o                         
   0  13   2        228.16        206.21        29.52 o                         
   1  13   2        886.73        890.37        71.67 o                         
   2  13   2        115.58         90.79        25.44 o                         
   3  13   2        243.88        362.77        57.76 o                         
   4  13   2         63.52         38.08        20.94 o                         
   5  13   2         51.02         61.54        29.86 o                         
  -7  14   2         33.85         74.28        38.86 o                         
  -6  14   2        178.29        153.14        52.81 o                         
  -5  14   2         29.27         19.19        16.84 o                         
  -4  14   2        251.98        239.00        57.56 o                         
  -3  14   2         13.12         40.60        25.38 o                         
  -2  14   2         58.76        124.60        39.46 o                         
  -1  14   2          0.71         -2.03         3.38 o                         
   0  14   2         36.52         40.58        17.26 o                         
   1  14   2         29.63         18.98         9.22 o                         
   2  14   2        327.13        297.06        46.76 o                         
   3  14   2        238.86        242.57        46.90 o                         
   4  14   2         28.28         54.56        25.10 o                         
  -7  15   2        170.07        161.29        57.56 o                         
  -6  15   2         41.83         42.03        27.26 o                         
  -5  15   2          0.61        -13.08        14.16 o                         
  -4  15   2          0.05        -10.32        12.15 o                         
  -3  15   2        149.95        191.02        50.84 o                         
  -2  15   2       1141.23       1293.17        89.88 o                         
  -1  15   2       1591.94       1625.10        95.06 o                         
   0  15   2          1.37         18.62        20.46 o                         
   1  15   2        320.07        311.03        39.49 o                         
   2  15   2        152.51        126.23        26.77 o                         
   3  15   2       1644.98       1847.18       134.76 o                         
   4  15   2          2.65         27.50        18.05 o                         
  -7  16   2          9.55        -50.56        32.73 o                         
  -6  16   2          0.03          8.50        12.71 o                         
  -5  16   2         26.96         22.14        19.35 o                         
  -4  16   2         42.25         83.53        34.81 o                         
  -3  16   2        102.02        157.80        47.18 o                         
  -2  16   2        139.34        212.33        51.76 o                         
  -1  16   2         57.82         41.05        15.35 o                         
   0  16   2        118.94        123.73        25.83 o                         
   1  16   2         22.22         10.56         7.61 o                         
   2  16   2        107.26        100.54        26.82 o                         
   3  16   2          2.80         -9.81         9.85 o                         
  -7  17   2         24.47         28.22        25.44 o                         
  -6  17   2          9.20        -18.67        19.08 o                         
  -5  17   2        202.45        172.72        55.94 o                         
  -4  17   2       2499.65       2712.96       205.51 o                         
  -3  17   2        233.44        160.07        49.72 o                         
  -2  17   2        206.69        218.21        56.21 o                         
  -1  17   2         44.49         22.63        23.33 o                         
   0  17   2       4597.58       4872.14       169.96 o                         
   1  17   2       1568.08       1655.91       136.20 o                         
   2  17   2          3.90         17.41         9.69 o                         
  -6  18   2         88.31         78.61        38.66 o                         
  -5  18   2        108.58        182.00        55.72 o                         
  -4  18   2          8.25         29.90        21.82 o                         
  -3  18   2         68.09         58.35        30.17 o                         
  -2  18   2         16.45         37.82        14.83 o                         
  -1  18   2        241.44        240.60        39.20 o                         
   0  18   2         27.93          9.66         8.14 o                         
   1  18   2         69.73         68.85        20.75 o                         
   2  18   2        196.60        226.10        38.74 o                         
   3  18   2        178.77        168.92        61.52 o                         
  -6  19   2        146.42        143.60        52.93 o                         
  -5  19   2         92.10        174.43        55.74 o                         
  -4  19   2          8.72         11.45        14.54 o                         
  -3  19   2          9.89        -12.16         9.63 o                         
  -2  19   2        425.25        556.33        65.60 o                         
  -1  19   2         93.87         90.09        24.90 o                         
   0  19   2         61.30         52.02        21.56 o                         
   1  19   2         17.84         22.45        14.03 o                         
   2  19   2        228.14        221.26        68.36 o                         
   3  19   2        333.83        320.92        86.51 o                         
  -6  20   2          1.25        -29.77        24.74 o                         
  -5  20   2          0.37        -18.75        18.72 o                         
  -4  20   2        255.26        232.12        62.83 o                         
  -3  20   2        144.81        129.15        42.59 o                         
  -2  20   2          0.53         -0.20        10.53 o                         
  -1  20   2        446.06        482.11        60.15 o                         
   0  20   2        131.01        102.45        26.73 o                         
   1  20   2          2.49         -4.64        10.08 o                         
   2  20   2         63.42         89.55        41.71 o                         
   3  20   2          0.00         30.66        27.99 o                         
  -5  21   2         19.48          9.40        14.89 o                         
  -4  21   2         30.57         68.71        35.03 o                         
  -3  21   2         62.32         76.16        26.63 o                         
  -2  21   2          9.14         14.30        41.82 o                         
  -1  21   2          3.89          4.16        27.48 o                         
   0  21   2         27.99         34.40        15.31 o                         
   1  21   2          1.36          3.15         8.72 o                         
   2  21   2          6.51          9.06        15.22 o                         
   3  21   2         17.96        -17.06        21.20 o                         
   4  21   2         15.68        -33.25        30.58 o                         
  -5  22   2        116.15         64.95        35.89 o                         
  -4  22   2         29.84         16.07        25.58 o                         
  -3  22   2         27.31         13.77        10.89 o                         
  -2  22   2          9.13         24.76        14.22 o                         
  -1  22   2         30.28         21.27        13.27 o                         
   0  22   2        225.05        273.33        79.70 o                         
   1  22   2         83.92         29.85        26.42 o                         
   2  22   2        145.90        154.99        62.26 o                         
   3  22   2         21.64         -0.88         9.53 o                         
  -5  23   2          9.55          6.60        12.75 o                         
  -4  23   2          5.55         41.34        20.60 o                         
  -3  23   2          0.02         36.46        19.10 o                         
  -2  23   2         24.62         27.25        16.11 o                         
  -1  23   2          2.00         26.02        23.92 o                         
   0  23   2         14.92        -25.75        23.89 o                         
   1  23   2         88.18        151.69        59.86 o                         
   2  23   2          9.96         -1.88         7.60 o                         
   3  23   2          6.93         -0.74         6.73 o                         
  -4  24   2          0.85          7.78        11.84 o                         
  -3  24   2         98.86        146.94        61.83 o                         
  -2  24   2        106.88        120.47        50.38 o                         
  -1  24   2         59.55         37.05        28.60 o                         
   0  24   2         96.17        126.39        54.32 o                         
   1  24   2         31.03         49.49        35.39 o                         
   2  24   2        188.56        290.26        88.71 o                         
  -3  25   2         76.28        170.74        59.52 o                         
  -2  25   2        148.79        218.67        68.88 o                         
  -1  25   2        112.52        173.26        63.19 o                         
   0  25   2         41.80         74.80        42.61 o                         
   1  25   2         38.81        -15.45        20.38 o                         
   2  25   2         75.75         79.12        47.64 o                         
  -2  26   2          0.02        -27.32        26.13 o                         
  -1  26   2          9.06         -0.95         7.93 o                         
   0  26   2         43.56         66.59        41.54 o                         
   1  26   2         10.59         43.77        35.03 o                         
  -8   1   3          4.48        -30.69        25.11 o                         
  -7   1   3         25.73         29.68        18.09 o                         
  -6   1   3          0.17         -9.54         8.59 o                         
  -5   1   3        283.50        332.80        59.03 o                         
  -4   1   3       5490.09       5429.50       148.71 o                         
  -3   1   3        397.70        396.43        26.10 o                         
  -2   1   3        466.03        446.66        20.37 o                         
  -1   1   3        392.09        368.85        15.71 o                         
   0   1   3       3861.41       3781.94       139.53 o                         
   1   1   3        453.33        477.44        77.84 o                         
   2   1   3        545.63        556.13        92.21 o                         
   3   1   3         18.95          5.48        11.76 o                         
   4   1   3        125.81        128.72        36.80 o                         
   5   1   3          1.51         26.45        17.93 o                         
   6   1   3          2.19          7.06        38.47 o                         
  -8   2   3          8.57         -6.37        12.50 o                         
  -7   2   3        387.27        541.00        96.43 o                         
  -6   2   3        212.32        175.43        39.20 o                         
  -5   2   3         60.98         54.69        17.97 o                         
  -4   2   3       2532.57       2550.55       103.09 o                         
  -3   2   3         30.18         65.18        14.83 o                         
  -2   2   3        444.24        440.78        18.51 o                         
  -1   2   3        194.74        198.81        12.49 o                         
   0   2   3       5372.63       5388.15        94.64 o                         
   1   2   3       1105.36       1200.78        60.72 o                         
   2   2   3        160.81        148.26        47.29 o                         
   3   2   3         50.70         31.92        24.58 o                         
   4   2   3         58.09         37.52        28.25 o                         
   5   2   3        135.52        173.06        45.36 o                         
   6   2   3         57.18         29.12        20.53 o                         
  -8   3   3         14.65          8.87        14.09 o                         
  -7   3   3         66.11         44.36        27.36 o                         
  -6   3   3          0.11          9.02        11.42 o                         
  -5   3   3         30.66         18.83        14.55 o                         
  -4   3   3       1634.41       1729.90        85.55 o                         
  -3   3   3        287.14        286.46        19.76 o                         
  -2   3   3        592.56        578.77        27.36 o                         
  -1   3   3          2.42         20.85         7.91 o                         
   0   3   3        539.91        575.30        28.69 o                         
   1   3   3       1457.62       1511.48        66.30 o                         
   2   3   3        820.77        828.03       112.49 o                         
   3   3   3         61.87         82.54        40.34 o                         
   4   3   3        189.25        349.32        84.70 o                         
   5   3   3         85.48         45.54        23.32 o                         
   6   3   3        155.93        245.91        57.01 o                         
  -9   4   3         72.58         85.88        46.17 o                         
  -8   4   3         29.46         69.20        37.73 o                         
  -7   4   3        139.21        103.94        44.34 o                         
  -6   4   3         26.02          9.25        12.39 o                         
  -5   4   3        267.70        264.35        55.00 o                         
  -4   4   3       1658.42       1718.95        85.71 o                         
  -3   4   3        112.11         97.67        25.22 o                         
  -2   4   3       1397.79       1371.36        42.17 o                         
  -1   4   3       2122.44       1983.66       114.60 o                         
   0   4   3        130.75        139.62        32.80 o                         
   1   4   3        191.73        246.23        25.83 o                         
   2   4   3       1120.12       1057.09       127.22 o                         
   3   4   3       3084.12       3421.00       250.81 o                         
   4   4   3         22.12         -1.21         7.73 o                         
   5   4   3         18.58         30.01        27.42 o                         
   6   4   3        118.96         96.58        50.88 o                         
  -9   5   3          2.09         34.29        29.52 o                         
  -8   5   3          0.03         35.03        27.65 o                         
  -7   5   3         74.34         77.32        37.72 o                         
  -6   5   3         69.58         80.39        33.64 o                         
  -5   5   3        123.99         89.22        32.07 o                         
  -4   5   3       1059.92       1153.42       103.84 o                         
  -3   5   3         84.87         49.96        19.36 o                         
  -2   5   3       1684.27       1597.20        95.70 o                         
  -1   5   3       1604.76       1536.89       106.13 o                         
   0   5   3          0.02         10.14         9.39 o                         
   1   5   3        862.00        889.54        53.40 o                         
   6   5   3         19.18         -5.08        15.30 o                         
  -8   6   3        209.29        216.39        67.32 o                         
  -7   6   3         40.71         13.65        15.73 o                         
  -6   6   3          3.18         52.33        27.35 o                         
  -5   6   3         66.04         91.64        32.40 o                         
  -4   6   3       2705.61       2609.60       160.72 o                         
  -3   6   3        685.48        632.83        72.79 o                         
  -2   6   3          2.12         21.87         7.32 o                         
  -1   6   3        395.52        323.58        50.97 o                         
   0   6   3         41.89         30.99        17.82 o                         
   1   6   3       1836.01       1748.72        72.76 o                         
  -8   7   3          1.91        -12.15        16.90 o                         
  -7   7   3          0.30          4.45        10.29 o                         
  -6   7   3         61.41         60.63        31.62 o                         
  -5   7   3          0.02         -1.91         5.29 o                         
  -4   7   3        214.18        258.74        51.47 o                         
  -3   7   3         96.48        106.73        30.37 o                         
  -2   7   3        275.54        275.56        26.58 o                         
  -1   7   3        167.54        172.22        38.68 o                         
   0   7   3       3559.99       4064.85       203.82 o                         
   1   7   3        348.41        336.96        31.83 o                         
  -8   8   3         10.12          9.44        14.23 o                         
  -7   8   3        101.39         97.47        41.95 o                         
  -6   8   3        404.47        411.42        80.05 o                         
  -5   8   3          8.23          2.85         6.47 o                         
  -4   8   3         33.91         64.94        26.37 o                         
  -3   8   3       1089.95       1175.31       106.52 o                         
  -2   8   3       1526.86       1502.16        64.72 o                         
  -1   8   3       4210.31       3944.74        56.00 o                         
   0   8   3        484.28        532.84        76.86 o                         
   1   8   3        687.16        720.35        49.22 o                         
  -8   9   3         35.06         19.08        20.78 o                         
  -7   9   3         10.28         31.61        24.30 o                         
  -6   9   3         10.67         35.73        23.22 o                         
  -5   9   3         28.21         -8.14        10.49 o                         
  -4   9   3        526.61        657.59        85.83 o                         
  -3   9   3         41.05         40.25        19.98 o                         
  -2   9   3        669.32        677.74        45.48 o                         
  -1   9   3       1419.61       1417.49        82.85 o                         
   0   9   3          0.53         20.77         6.66 o                         
   1   9   3       1291.96       1276.58        47.74 o                         
  -8  10   3         30.05         61.26        36.91 o                         
  -7  10   3         10.00        -16.74        18.54 o                         
  -6  10   3        208.73        245.17        61.35 o                         
  -5  10   3         31.60         37.85        22.39 o                         
  -4  10   3        155.92        187.17        47.39 o                         
  -3  10   3        235.54        276.30        53.90 o                         
  -2  10   3        178.08        200.48        47.01 o                         
  -1  10   3         69.64         90.55        17.72 o                         
   0  10   3         60.80         73.70        12.97 o                         
   1  10   3        143.78        152.34        15.83 o                         
   2  10   3        650.47        667.00        63.27 o                         
  -8  11   3         64.35          6.56        12.92 o                         
  -7  11   3         19.85         22.39        20.82 o                         
  -6  11   3          2.57         -9.09        12.14 o                         
  -5  11   3         11.83         33.74        21.55 o                         
  -4  11   3         93.79         74.63        31.76 o                         
  -3  11   3        212.52        198.17        48.99 o                         
  -2  11   3       1660.11       1725.78       143.02 o                         
  -1  11   3        700.36        757.05        47.20 o                         
   0  11   3         32.20         27.61         7.39 o                         
   1  11   3       2529.73       2446.71        72.20 o                         
   2  11   3        563.37        672.01        64.03 o                         
   3  11   3         36.15         30.43        16.20 o                         
  -8  12   3          4.33        -12.21        16.92 o                         
  -7  12   3        125.53        160.40        55.62 o                         
  -6  12   3        373.27        342.97        76.44 o                         
  -5  12   3        116.29        151.89        46.39 o                         
  -4  12   3        254.50        315.32        63.74 o                         
  -3  12   3          5.03         -1.64         5.96 o                         
  -2  12   3        602.91        736.18        96.27 o                         
  -1  12   3       1563.68       1520.39        71.69 o                         
   0  12   3       1023.54        973.05        67.89 o                         
   1  12   3        161.10        133.13        16.25 o                         
   2  12   3         53.49         25.23        12.57 o                         
   3  12   3         51.39         40.06        18.51 o                         
  -8  13   3          3.21        -21.25        22.16 o                         
  -7  13   3          6.48        -18.65        19.44 o                         
  -6  13   3         28.05         45.64        27.91 o                         
  -5  13   3        337.49        412.24        78.97 o                         
  -4  13   3        346.90        327.03        67.10 o                         
  -3  13   3         13.04         12.28        13.00 o                         
  -2  13   3        125.13         84.99        33.42 o                         
  -1  13   3         13.00         24.23         9.22 o                         
   0  13   3        517.90        527.93        40.42 o                         
   1  13   3        796.43        800.55        53.52 o                         
   2  13   3        480.94        566.85        60.73 o                         
  -7  14   3         42.36         57.81        34.11 o                         
  -6  14   3         95.89         81.30        37.31 o                         
  -5  14   3         93.62        146.71        47.46 o                         
  -4  14   3        194.38        151.09        46.01 o                         
  -3  14   3        491.20        486.84        82.82 o                         
  -2  14   3        802.78        821.63       119.01 o                         
  -1  14   3          8.36          2.00         8.41 o                         
   0  14   3       1046.70       1096.58       112.41 o                         
   1  14   3       1789.26       1722.14        81.57 o                         
   2  14   3         31.37         52.51        31.52 o                         
  -7  15   3         44.20         35.46        27.64 o                         
  -6  15   3        188.06        255.43        67.49 o                         
  -5  15   3         84.24        105.77        41.27 o                         
  -4  15   3         27.25         47.49        26.35 o                         
  -3  15   3        261.11        319.16        68.91 o                         
  -2  15   3        698.67        699.08        63.18 o                         
  -1  15   3          3.16          1.78        13.58 o                         
   0  15   3          0.09          0.87        14.05 o                         
   1  15   3         13.35         15.39         8.14 o                         
   2  15   3         41.42         47.01        31.19 o                         
  -7  16   3         44.71         12.32        16.88 o                         
  -6  16   3        107.29        111.81        45.40 o                         
  -5  16   3          4.52         27.96        21.52 o                         
  -4  16   3         46.81         40.61        24.97 o                         
  -3  16   3         76.22        100.63        37.03 o                         
  -2  16   3        226.08        169.59        32.05 o                         
  -1  16   3          3.63          9.13         6.35 o                         
   0  16   3         14.37          5.35         5.40 o                         
   1  16   3        199.96        245.66        69.18 o                         
   2  16   3          2.69         16.47        19.49 o                         
  -7  17   3          4.72          0.85         6.83 o                         
  -6  17   3          0.06         23.82        21.93 o                         
  -5  17   3         25.55         21.87        19.42 o                         
  -4  17   3         25.03         54.94        29.70 o                         
  -3  17   3        124.38        128.42        45.63 o                         
  -2  17   3        143.27        166.20        32.98 o                         
  -1  17   3          7.00          8.13        17.07 o                         
   0  17   3        145.72        143.68        51.81 o                         
   1  17   3         10.16         -0.26         2.35 o                         
   2  17   3          0.61        -13.71        17.25 o                         
   3  17   3         26.28         66.66        40.72 o                         
  -7  18   3          2.96        -57.49        35.69 o                         
  -6  18   3          0.24         19.33        19.85 o                         
  -5  18   3        234.50        225.92        63.13 o                         
  -4  18   3          2.49         -0.11         1.33 o                         
  -3  18   3          4.22          3.03         7.79 o                         
  -2  18   3        783.12        878.55        78.38 o                         
  -1  18   3          2.35         -9.35         7.78 o                         
   0  18   3         27.93         29.07        24.16 o                         
   1  18   3          3.15         -9.34        14.18 o                         
   2  18   3        107.62        115.34        51.06 o                         
   3  18   3         85.00         55.89        37.38 o                         
  -6  19   3         93.59         53.75        33.27 o                         
  -5  19   3         81.88        107.98        44.77 o                         
  -4  19   3         34.98         36.87        25.85 o                         
  -3  19   3          7.76         19.90        12.85 o                         
  -2  19   3        398.68        446.69        57.79 o                         
  -1  19   3        434.85        399.54        87.06 o                         
   0  19   3         47.66         89.88        42.45 o                         
   1  19   3         62.25        115.50        50.54 o                         
   2  19   3        153.87        101.73        49.43 o                         
   3  19   3        184.63        253.19        80.86 o                         
   4  19   3          6.45         37.79        34.01 o                         
  -6  20   3          7.07         38.07        28.69 o                         
  -5  20   3         63.12         38.38        27.21 o                         
  -4  20   3        187.19        301.57        74.57 o                         
  -3  20   3         87.15        152.04        35.94 o                         
  -2  20   3        164.05        204.14        62.76 o                         
  -1  20   3         51.62         48.43        31.31 o                         
   0  20   3         80.79        106.81        47.41 o                         
   1  20   3        137.23        263.09        79.38 o                         
   2  20   3         26.96         -3.08         9.12 o                         
   3  20   3          0.08         11.11        17.61 o                         
  -5  21   3         10.45        -17.11        18.62 o                         
  -4  21   3        103.60        126.33        35.77 o                         
  -3  21   3         84.58         67.29        24.60 o                         
  -2  21   3         62.49         36.22        27.11 o                         
  -1  21   3        181.07        189.49        62.90 o                         
   0  21   3        295.44        390.03        92.68 o                         
   1  21   3         50.23         75.14        42.66 o                         
   2  21   3         15.62         15.28        20.12 o                         
   3  21   3         57.74         20.55        23.96 o                         
  -5  22   3         16.84         46.88        31.41 o                         
  -4  22   3          4.62         29.04        43.64 o                         
  -3  22   3          6.74        -26.50        23.42 o                         
  -2  22   3        249.48        323.49        82.98 o                         
  -1  22   3        326.96        426.20        97.93 o                         
   0  22   3         12.76         44.39        32.61 o                         
   1  22   3         39.56         64.34        48.48 o                         
   2  22   3         49.02         -6.55        13.63 o                         
  -5  23   3         38.25         84.55        43.35 o                         
  -4  23   3         28.37         32.53        26.12 o                         
  -3  23   3          9.32         -7.50        13.60 o                         
  -2  23   3          0.00        -25.76        24.34 o                         
  -1  23   3          7.74          9.70        15.98 o                         
   0  23   3          2.41         10.29        16.42 o                         
   1  23   3        147.69        234.84        77.51 o                         
   2  23   3        112.71         73.77        45.84 o                         
  -4  24   3         61.65         52.59        33.93 o                         
  -3  24   3          0.04         -0.58         3.95 o                         
  -2  24   3         34.91         23.95        23.67 o                         
  -1  24   3        128.23        119.47        53.75 o                         
   0  24   3         65.96         75.99        43.92 o                         
   1  24   3          8.34         44.94        34.62 o                         
  -3  25   3         16.29         39.20        30.44 o                         
  -2  25   3         93.63         57.21        37.70 o                         
  -1  25   3         59.81        137.67        58.98 o                         
   0  25   3         10.09          6.93        14.39 o                         
   1  25   3         52.76        189.92        72.64 o                         
  -2  26   3          1.26         24.45        25.86 o                         
  -1  26   3         33.43         22.99        25.55 o                         
  -8   0   4         97.82        138.43        53.05 o                         
  -7   0   4        177.91        136.77        48.56 o                         
  -6   0   4         15.21          3.27         8.47 o                         
  -5   0   4         12.05         13.99        12.43 o                         
  -4   0   4      21328.30      21390.09       413.34 o                         
  -3   0   4       1081.32       1111.07        82.00 o                         
  -2   0   4        458.41        464.27        30.20 o                         
  -1   0   4         16.68          0.92         6.82 o                         
   0   0   4        309.76        348.85        37.97 o                         
   1   0   4       3174.04       3230.88       227.19 o                         
   2   0   4       2695.05       2822.50       230.46 o                         
   3   0   4         10.33         -0.14         5.87 o                         
   4   0   4        594.03        655.79       127.59 o                         
   5   0   4         28.17         25.36        27.39 o                         
  -8   1   4          2.21         59.80        24.68 o                         
  -7   1   4         48.93         13.47        28.83 o                         
  -6   1   4        114.75        110.84        27.62 o                         
  -5   1   4        308.63        264.85        40.95 o                         
  -4   1   4         23.22         54.44        12.37 o                         
  -3   1   4         78.57        104.91        14.88 o                         
  -2   1   4          0.92          0.76         2.80 o                         
  -1   1   4        195.90        211.72        18.53 o                         
   0   1   4       1067.85       1092.97        47.44 o                         
   1   1   4        146.94        159.32        35.79 o                         
   2   1   4          0.18         16.35        20.68 o                         
   3   1   4        108.87         77.67        28.74 o                         
   4   1   4          7.02         -0.81        10.70 o                         
   5   1   4         50.49        103.97        37.82 o                         
  -9   2   4         14.17         20.48        23.72 o                         
  -8   2   4          0.82         -7.19        14.49 o                         
  -7   2   4         68.01         71.45        24.13 o                         
  -6   2   4        162.92        175.06        34.29 o                         
  -5   2   4        194.43        192.99        32.58 o                         
  -4   2   4        400.55        400.34        30.65 o                         
  -3   2   4        350.23        355.41        23.14 o                         
  -2   2   4        345.48        361.32        21.52 o                         
  -1   2   4       4963.45       5057.60        86.74 o                         
   0   2   4        155.32        127.89        16.82 o                         
   1   2   4          0.37          7.78        11.51 o                         
   2   2   4         14.36         -0.26        11.02 o                         
   3   2   4       1245.63       1318.96       120.58 o                         
   4   2   4         61.44         72.61        29.85 o                         
   5   2   4         36.27         49.47        26.36 o                         
  -9   3   4          7.06          6.14        13.51 o                         
  -8   3   4        177.08        162.69        57.32 o                         
  -7   3   4          0.03          4.90        10.68 o                         
  -6   3   4         18.61          8.28         8.06 o                         
  -5   3   4         77.01         80.78        21.10 o                         
  -4   3   4        628.51        498.04        69.10 o                         
  -3   3   4         35.21         40.26         8.72 o                         
  -2   3   4        741.41        730.30        32.39 o                         
  -1   3   4        852.91        913.87        38.39 o                         
   0   3   4       1093.25       1088.43        71.62 o                         
   1   3   4         17.37         38.72        29.56 o                         
   2   3   4        302.00        374.61        85.48 o                         
   3   3   4          3.22          4.49        12.92 o                         
   4   3   4        148.75        166.07        45.86 o                         
   5   3   4          0.00          2.24        15.94 o                         
  -9   4   4         49.10         35.11        29.95 o                         
  -8   4   4          3.07        -16.02        19.65 o                         
  -7   4   4        142.76        117.38        44.40 o                         
  -6   4   4          9.70         -1.88         4.89 o                         
  -5   4   4        195.73        205.22        33.74 o                         
  -4   4   4       1556.04       1657.72        84.43 o                         
  -3   4   4         16.58         14.05         5.85 o                         
  -2   4   4        427.22        492.49        25.73 o                         
  -1   4   4         78.19         77.70         9.04 o                         
   0   4   4        104.73         96.07        16.11 o                         
   1   4   4        115.51        115.86        19.85 o                         
   2   4   4        185.63        148.80        55.32 o                         
   3   4   4        261.95        238.22        74.31 o                         
   4   4   4         83.52        108.49        36.78 o                         
   5   4   4         75.43         85.40        47.99 o                         
  -9   5   4          0.49         27.80        26.27 o                         
  -8   5   4         25.28         10.90        15.91 o                         
  -7   5   4          0.44         -8.51        13.20 o                         
  -6   5   4          0.01         34.58        22.25 o                         
  -5   5   4         55.84         84.56        30.86 o                         
  -4   5   4        581.76        568.45        46.28 o                         
  -3   5   4          2.66         17.03        19.09 o                         
  -2   5   4        444.48        424.39        22.89 o                         
  -1   5   4         15.05         -0.99         3.53 o                         
   0   5   4       4242.17       4268.63       208.93 o                         
   1   5   4        129.20        110.55        20.16 o                         
   5   5   4          3.40         29.47        29.58 o                         
  -9   6   4          0.67          3.06        10.42 o                         
  -8   6   4          0.07         18.95        20.05 o                         
  -7   6   4         35.05         62.56        32.92 o                         
  -6   6   4         69.77         89.63        35.45 o                         
  -5   6   4        103.61         92.79        36.81 o                         
  -4   6   4        133.79        124.49        36.33 o                         
  -3   6   4          0.76         21.28        14.46 o                         
  -2   6   4        772.05        747.05        38.73 o                         
  -1   6   4        921.61        894.00        91.59 o                         
   0   6   4         15.26          7.80         9.39 o                         
   1   6   4        396.86        390.65        36.28 o                         
  -9   7   4         22.76         37.69        30.67 o                         
  -8   7   4          2.94         22.59        21.71 o                         
  -7   7   4        202.28        264.17        70.17 o                         
  -6   7   4        415.59        394.30        76.77 o                         
  -5   7   4        116.76        147.45        42.87 o                         
  -4   7   4        163.59        138.79        38.91 o                         
  -3   7   4        629.48        637.10        78.99 o                         
  -2   7   4       2275.15       2240.21        65.70 o                         
  -1   7   4          5.45         22.55        15.36 o                         
   0   7   4       1009.56        948.02       106.10 o                         
   1   7   4        379.62        462.68        33.43 o                         
  -8   8   4        129.49        144.17        55.10 o                         
  -7   8   4         86.36         58.46        32.19 o                         
  -6   8   4        417.52        355.01        74.05 o                         
  -5   8   4         12.09          8.77        11.10 o                         
  -4   8   4        207.09        245.30        53.25 o                         
  -3   8   4        216.04        261.30        54.13 o                         
  -2   8   4       1583.60       1517.71        78.78 o                         
  -1   8   4         78.25         65.97        26.91 o                         
   0   8   4        780.04        895.96       106.82 o                         
   1   8   4        451.73        394.06        48.92 o                         
  -8   9   4         40.52          1.96         9.42 o                         
  -7   9   4          0.00         16.85        17.61 o                         
  -6   9   4         81.36         65.65        31.58 o                         
  -5   9   4        225.56        251.39        57.16 o                         
  -4   9   4         40.55         34.47        20.24 o                         
  -3   9   4         13.82         11.75        10.79 o                         
  -2   9   4        318.43        345.60        26.95 o                         
  -1   9   4          6.94         -2.74         6.83 o                         
   0   9   4        354.54        317.60        65.66 o                         
   1   9   4         53.42         51.90        20.62 o                         
  -8  10   4         26.03        -25.59        24.77 o                         
  -7  10   4         26.70        -19.13        18.92 o                         
  -6  10   4        197.43        224.91        59.29 o                         
  -5  10   4        415.69        437.89        78.15 o                         
  -4  10   4       1438.58       1547.96       140.28 o                         
  -3  10   4         52.59         74.58        30.70 o                         
  -2  10   4        281.53        316.82        27.85 o                         
  -1  10   4        103.51        115.57        38.70 o                         
   0  10   4        255.09        227.64        57.80 o                         
   1  10   4       1091.23       1099.55       133.63 o                         
  -8  11   4          1.72          5.85        25.41 o                         
  -7  11   4         10.57          1.23         5.77 o                         
  -6  11   4         20.31         29.06        22.11 o                         
  -5  11   4        181.51        256.24        61.18 o                         
  -4  11   4         54.63         75.19        33.03 o                         
  -3  11   4          0.56        -18.26        15.57 o                         
  -2  11   4        170.43        145.45        15.43 o                         
  -1  11   4         90.19         85.14        33.84 o                         
   0  11   4        159.96        158.36        48.64 o                         
   1  11   4        545.42        503.85        93.48 o                         
  -8  12   4          1.05         17.76        20.07 o                         
  -7  12   4         70.82        120.14        47.90 o                         
  -6  12   4         12.60         29.73        22.32 o                         
  -5  12   4         12.98        -11.28        13.08 o                         
  -4  12   4        137.68        136.10        43.52 o                         
  -3  12   4        227.93        254.30        59.86 o                         
  -2  12   4        149.71        148.54        16.65 o                         
  -1  12   4          2.29          7.79        11.25 o                         
   0  12   4        198.77        151.22        49.28 o                         
   1  12   4        790.72        805.02       118.05 o                         
   2  12   4         25.54         33.19        25.74 o                         
  -8  13   4          7.62        -58.53        37.08 o                         
  -7  13   4          1.36         10.47        15.42 o                         
  -6  13   4         17.89         71.67        35.41 o                         
  -5  13   4         40.59         55.82        29.52 o                         
  -4  13   4          0.02         13.94        15.43 o                         
  -3  13   4         28.70         11.10        12.80 o                         
  -2  13   4        363.88        333.79        39.32 o                         
  -1  13   4         14.13         35.17        23.46 o                         
   0  13   4        496.13        463.25        90.24 o                         
   1  13   4          7.26         35.64        26.04 o                         
   2  13   4         40.59         45.31        31.05 o                         
  -8  14   4          1.48          7.75        13.70 o                         
  -7  14   4         18.61         23.93        22.28 o                         
  -6  14   4         15.62         46.42        28.87 o                         
  -5  14   4          2.90          0.63         4.83 o                         
  -4  14   4        485.57        551.49        92.84 o                         
  -3  14   4       1113.56       1241.67       139.40 o                         
  -2  14   4        189.17        160.97        26.32 o                         
  -1  14   4        908.13        981.87       127.45 o                         
   0  14   4        104.60        101.54        45.24 o                         
   1  14   4       1726.72       1807.75       188.91 o                         
   2  14   4        130.72        118.02        50.31 o                         
  -7  15   4         30.64         -2.86         9.98 o                         
  -6  15   4         43.36         62.20        33.90 o                         
  -5  15   4         29.72          4.69        10.19 o                         
  -4  15   4         18.65          1.35         5.78 o                         
  -3  15   4          0.50          0.83         4.29 o                         
  -2  15   4        370.80        368.11        41.20 o                         
  -1  15   4         39.66         24.62        20.67 o                         
   0  15   4        281.32        232.49        65.41 o                         
   1  15   4         78.32         15.09        19.12 o                         
   2  15   4         13.85         11.60        17.50 o                         
   3  15   4          7.52         35.92        30.72 o                         
  -7  16   4         21.17          8.98        14.44 o                         
  -6  16   4        304.83        368.91        85.45 o                         
  -5  16   4        124.75        218.97        61.70 o                         
  -4  16   4         38.23         46.85        28.09 o                         
  -3  16   4         27.08        -10.53        13.64 o                         
  -2  16   4        920.00       1093.70       139.99 o                         
  -1  16   4        488.88        538.80        99.81 o                         
   0  16   4         25.83         20.41        22.58 o                         
   1  16   4        157.64         72.81        40.23 o                         
   2  16   4         20.54         33.69        28.75 o                         
   3  16   4        278.59        345.13        94.96 o                         
  -7  17   4         54.48         35.54        28.05 o                         
  -6  17   4         38.62         49.08        31.60 o                         
  -5  17   4          8.78         26.54        22.58 o                         
  -4  17   4        197.71        142.87        50.19 o                         
  -3  17   4          9.64          5.25        17.79 o                         
  -2  17   4         25.96         28.83        23.22 o                         
  -1  17   4          0.02        -17.84        18.96 o                         
   0  17   4          0.00         29.58        25.04 o                         
   1  17   4         19.42         32.97        27.65 o                         
   2  17   4          0.49          4.26        11.20 o                         
   3  17   4         75.16         42.57        34.88 o                         
  -7  18   4         46.91         63.07        38.17 o                         
  -6  18   4        306.13        233.41        72.65 o                         
  -5  18   4          5.91         -7.94        12.37 o                         
  -4  18   4         12.14        -17.08        17.93 o                         
  -3  18   4          2.25        -14.37        17.32 o                         
  -2  18   4       1037.36       1156.58       150.67 o                         
  -1  18   4        289.09        237.11        70.73 o                         
   0  18   4         54.68         61.38        35.84 o                         
   1  18   4         90.36         71.84        41.51 o                         
   2  18   4          0.00        -13.01        18.49 o                         
   3  18   4         27.99          4.52        13.44 o                         
  -6  19   4         58.00         66.27        37.53 o                         
  -5  19   4         16.15         -5.43        11.45 o                         
  -4  19   4          3.85         -6.93        12.68 o                         
  -3  19   4        252.69        386.39        86.81 o                         
  -2  19   4         17.39         29.28        24.67 o                         
  -1  19   4          1.34        -11.58        15.85 o                         
   0  19   4         56.86         29.05        25.29 o                         
   1  19   4         83.29        131.02        56.22 o                         
   2  19   4         85.28         27.30        27.81 o                         
   3  19   4         36.69         31.29        30.00 o                         
  -6  20   4         20.17         54.97        34.80 o                         
  -5  20   4          0.70        -26.31        23.71 o                         
  -4  20   4         52.79        112.60        47.91 o                         
  -3  20   4         73.64        114.51        48.65 o                         
  -2  20   4          3.42         19.91        20.56 o                         
  -1  20   4          0.11         30.69        26.48 o                         
   0  20   4          8.36          0.90        29.59 o                         
   1  20   4        184.96        195.41        69.94 o                         
   2  20   4         98.96         76.41        46.48 o                         
  -5  21   4          0.06         -6.60        12.88 o                         
  -4  21   4         27.37         28.13        24.55 o                         
  -3  21   4         49.36         60.16        36.09 o                         
  -2  21   4        226.12        412.87        95.40 o                         
  -1  21   4          5.30         -5.26        11.35 o                         
   0  21   4        365.60        395.61        97.22 o                         
   1  21   4         69.11         95.90        50.21 o                         
   2  21   4         71.08         -7.06        15.53 o                         
  -5  22   4         39.13         52.61        34.21 o                         
  -4  22   4          0.22        -17.01        19.32 o                         
  -3  22   4          6.51         -8.53        13.91 o                         
  -2  22   4          0.68         -9.30        14.97 o                         
  -1  22   4          0.40        -20.46        22.81 o                         
   0  22   4          0.26        -20.71        22.91 o                         
   1  22   4          5.93          6.71        13.64 o                         
  -4  23   4         56.43         62.60        42.39 o                         
  -3  23   4          0.13        -28.33        26.26 o                         
  -2  23   4          1.44          7.83        14.36 o                         
  -1  23   4          0.25         -9.40        16.14 o                         
   0  23   4         73.04         54.32        38.15 o                         
   1  23   4         12.69         55.66        39.19 o                         
  -4  24   4         28.23         10.20        16.68 o                         
  -3  24   4         17.48         -7.35        14.64 o                         
  -2  24   4          3.78          9.36        15.41 o                         
  -1  24   4         99.18         75.70        44.67 o                         
   0  24   4         59.95        155.86        65.36 o                         
  -2  25   4          1.18          2.79         8.97 o                         
  -1  25   4          3.10        -36.85        31.63 o                         
  -9   1   5         48.94         41.27        31.77 o                         
  -8   1   5         19.71         23.82        15.69 o                         
  -7   1   5          0.31         -0.58        13.18 o                         
  -6   1   5        266.99        255.99        42.29 o                         
  -5   1   5         27.67         18.68        17.67 o                         
  -4   1   5          0.68         -0.25         3.06 o                         
  -3   1   5         52.60         59.29        12.08 o                         
  -2   1   5       1023.82        994.94        37.76 o                         
  -1   1   5        820.30        881.18        42.60 o                         
   0   1   5         28.63         15.02         6.20 o                         
   1   1   5        710.82        791.69       131.16 o                         
   2   1   5         13.01         -1.37         9.58 o                         
   3   1   5        431.45        531.85        82.39 o                         
   4   1   5        164.11        187.64        51.38 o                         
   5   1   5         81.31        132.68        49.14 o                         
  -9   2   5          1.77         76.84        42.78 o                         
  -8   2   5          4.92          2.97        15.58 o                         
  -7   2   5          9.68          4.78        11.66 o                         
  -6   2   5       2072.66       2142.05       118.96 o                         
  -5   2   5         11.79          6.57         4.25 o                         
  -4   2   5        213.64        194.04        28.78 o                         
  -3   2   5         12.45         15.01         6.28 o                         
  -2   2   5        376.38        343.53        22.98 o                         
  -1   2   5       1347.14       1431.17        53.07 o                         
   0   2   5          1.10          0.05         2.48 o                         
   1   2   5        388.95        494.62        69.75 o                         
   2   2   5         49.48         82.29        29.38 o                         
   3   2   5         15.54         12.72        18.01 o                         
   4   2   5        113.25        149.01        45.41 o                         
   5   2   5          3.28        -10.20        14.55 o                         
  -9   3   5         70.74         89.75        46.75 o                         
  -8   3   5         33.87         45.45        30.03 o                         
  -7   3   5        129.09        158.86        35.99 o                         
  -6   3   5        804.77        876.79        77.09 o                         
  -5   3   5         12.01         23.51        11.18 o                         
  -4   3   5        263.00        229.11        41.76 o                         
  -3   3   5       1669.59       1649.01        62.77 o                         
  -2   3   5       1801.67       1854.48        51.61 o                         
  -1   3   5         31.15         31.04         7.79 o                         
   0   3   5         30.38         23.99         7.42 o                         
   1   3   5       1508.98       1486.81        89.91 o                         
   2   3   5          7.22         -2.43        28.39 o                         
   3   3   5          3.10         -3.07        18.43 o                         
   4   3   5        183.70        151.59        50.17 o                         
   5   3   5         21.97         16.47        24.37 o                         
  -9   4   5         10.00         39.24        31.20 o                         
  -8   4   5          1.09          9.38        14.34 o                         
  -7   4   5         72.63        103.85        43.58 o                         
  -6   4   5        152.52        141.56        30.80 o                         
  -5   4   5         24.51         55.79        17.33 o                         
  -4   4   5        496.76        551.74        37.40 o                         
  -3   4   5        267.99        268.60        37.61 o                         
  -2   4   5       1269.68       1371.52        44.38 o                         
  -1   4   5        101.66         95.63        12.10 o                         
   0   4   5        703.88        767.92        33.47 o                         
   1   4   5       1908.05       2030.01       126.50 o                         
   2   4   5        190.92        245.67        78.18 o                         
   3   4   5         21.38         -4.50        15.26 o                         
   4   4   5         69.83         60.33        38.70 o                         
  -9   5   5         25.21        -23.07        24.60 o                         
  -8   5   5          0.89         15.70        19.34 o                         
  -7   5   5         40.95         49.56        29.62 o                         
  -6   5   5        793.84        901.59        84.03 o                         
  -5   5   5        323.19        383.86        46.20 o                         
  -4   5   5        350.01        322.35        29.35 o                         
  -3   5   5         16.37         11.72         8.21 o                         
  -2   5   5          2.27          5.83         2.86 o                         
  -1   5   5        908.25        981.95        99.95 o                         
   0   5   5       1172.93       1074.08        58.92 o                         
   1   5   5       1138.17       1174.32       127.36 o                         
   4   5   5         75.19         38.66        32.94 o                         
  -9   6   5          1.34         26.37        25.03 o                         
  -8   6   5          9.61         17.18        20.50 o                         
  -7   6   5         45.16         52.57        30.24 o                         
  -6   6   5         43.93         41.21        24.61 o                         
  -5   6   5         25.33         28.73        19.13 o                         
  -4   6   5         26.71         45.51        13.90 o                         
  -3   6   5         55.49         49.25        12.33 o                         
  -2   6   5       1797.72       1736.13        55.13 o                         
  -1   6   5        169.01        199.10        47.40 o                         
   0   6   5        972.89        984.93       112.12 o                         
   1   6   5       1293.88       1309.18       138.88 o                         
   4   6   5        114.51        146.70        64.20 o                         
  -9   7   5         26.20         81.51        44.77 o                         
  -8   7   5         59.79         80.46        40.86 o                         
  -7   7   5          3.54         39.58        26.53 o                         
  -6   7   5        133.69        223.54        56.86 o                         
  -5   7   5          1.19          1.23         5.19 o                         
  -4   7   5        201.06        174.19        45.28 o                         
  -3   7   5         89.20         76.62        15.80 o                         
  -2   7   5        127.97        155.47        41.13 o                         
  -1   7   5         51.19         78.41        30.16 o                         
   0   7   5        411.06        393.59        72.76 o                         
   1   7   5         98.40         88.41        36.67 o                         
  -8   8   5          8.09         10.17        16.52 o                         
  -7   8   5          0.20          0.11        18.61 o                         
  -6   8   5        217.28        189.78        53.92 o                         
  -5   8   5         47.13         78.86        32.33 o                         
  -4   8   5          2.59         -1.30         4.79 o                         
  -3   8   5        535.98        501.81        39.51 o                         
  -2   8   5        222.72        223.34        51.14 o                         
  -1   8   5        678.45        736.77        97.40 o                         
   0   8   5         52.28         64.99        31.78 o                         
   1   8   5        154.29        129.08        45.87 o                         
  -8   9   5          0.57         14.43        18.09 o                         
  -7   9   5          2.63          4.93         9.78 o                         
  -6   9   5         20.83         11.60        14.48 o                         
  -5   9   5        454.66        533.07        86.42 o                         
  -4   9   5          4.31        -17.13        15.37 o                         
  -3   9   5       1531.36       1525.27        69.06 o                         
  -2   9   5         49.99         60.89        27.76 o                         
  -1   9   5        229.29        160.86        47.71 o                         
   0   9   5        203.09        251.71        61.97 o                         
   1   9   5          5.62         24.02        20.70 o                         
   2   9   5         44.28        127.62        49.71 o                         
  -8  10   5          4.06          2.14        10.57 o                         
  -7  10   5          4.12          3.13        10.42 o                         
  -6  10   5         26.63         59.97        30.72 o                         
  -5  10   5          1.68          1.66         7.48 o                         
  -4  10   5        850.42        815.58       105.68 o                         
  -3  10   5          1.73        -11.97        13.29 o                         
  -2  10   5         64.86         65.15        32.98 o                         
  -1  10   5          9.43         27.02        20.02 o                         
   0  10   5        269.27        254.32        64.52 o                         
   1  10   5         75.77         89.80        40.36 o                         
   2  10   5         19.26         22.88        22.10 o                         
  -8  11   5        163.20        203.31        73.93 o                         
  -7  11   5         52.08         86.34        40.61 o                         
  -6  11   5         52.42         67.50        33.74 o                         
  -5  11   5          0.08         -9.85        12.83 o                         
  -4  11   5        129.18        108.69        41.24 o                         
  -3  11   5        499.21        504.32        85.39 o                         
  -2  11   5        266.39        258.23        59.50 o                         
  -1  11   5         89.60         63.09        31.18 o                         
   0  11   5         61.70         51.32        28.92 o                         
   1  11   5        170.37        132.01        49.89 o                         
   2  11   5        195.18        279.75        77.69 o                         
  -8  12   5          2.35         -6.66        13.73 o                         
  -7  12   5         35.06         51.29        31.49 o                         
  -6  12   5        152.52        152.41        52.24 o                         
  -5  12   5          0.10         13.01        17.27 o                         
  -4  12   5          1.84         -3.26         8.49 o                         
  -3  12   5        141.66        192.30        56.60 o                         
  -2  12   5         12.59         35.76        23.75 o                         
  -1  12   5       1465.89       1779.95       170.79 o                         
   0  12   5          0.50        -21.97        20.62 o                         
   1  12   5         57.98        129.90        50.95 o                         
   2  12   5          0.02         14.38        18.82 o                         
  -8  13   5         68.39         56.49        36.05 o                         
  -7  13   5         36.14         28.48        24.05 o                         
  -6  13   5        108.36        149.45        53.93 o                         
  -5  13   5        187.31        276.57        68.41 o                         
  -4  13   5        494.76        496.59        89.50 o                         
  -3  13   5         41.12         41.23        25.60 o                         
  -2  13   5       1052.57       1282.86       144.61 o                         
  -1  13   5       2252.11       2492.75       208.58 o                         
   0  13   5          1.32        -25.90        22.80 o                         
   1  13   5         14.79        -22.86        22.48 o                         
   2  13   5         65.97        122.13        53.32 o                         
   3  13   5        595.84        608.78       126.86 o                         
  -7  14   5          0.56         34.59        27.10 o                         
  -6  14   5          2.53         33.13        25.17 o                         
  -5  14   5         11.40         35.83        25.18 o                         
  -4  14   5          1.89        -25.24        21.07 o                         
  -3  14   5          0.17          8.45        13.25 o                         
  -2  14   5         41.91         62.56        33.17 o                         
  -1  14   5        197.78        225.36        63.37 o                         
   0  14   5        241.84        314.55        78.24 o                         
   1  14   5         42.77         71.21        39.48 o                         
   2  14   5         64.66         24.37        39.28 o                         
   3  14   5         16.24         12.38        20.70 o                         
  -7  15   5         23.18         32.50        26.19 o                         
  -6  15   5         36.90         26.27        22.96 o                         
  -5  15   5         43.35         36.50        25.94 o                         
  -4  15   5        533.91        552.41        99.80 o                         
  -3  15   5          7.33         48.09        29.51 o                         
  -2  15   5         20.82         -2.23         8.34 o                         
  -1  15   5         31.40         59.58        33.87 o                         
   0  15   5          0.14         33.45        26.81 o                         
   1  15   5        841.55        989.09       151.36 o                         
   2  15   5         57.32         48.23        35.95 o                         
   3  15   5        143.27        195.85        73.79 o                         
  -7  16   5          3.49         -0.14         3.63 o                         
  -6  16   5         60.04         82.97        40.58 o                         
  -5  16   5         11.93         44.48        28.93 o                         
  -4  16   5        617.49        800.96       121.73 o                         
  -3  16   5         64.22        136.79        53.28 o                         
  -2  16   5         25.98         35.92        26.45 o                         
  -1  16   5        132.49        216.44        65.22 o                         
   0  16   5         87.58        134.09        53.45 o                         
   1  16   5        190.35        217.46        77.03 o                         
   2  16   5          1.37        -29.39        28.68 o                         
   3  16   5          0.79        -10.90        18.79 o                         
  -7  17   5         40.74        107.49        49.29 o                         
  -6  17   5          5.42         15.41        17.77 o                         
  -5  17   5         19.74         23.08        21.72 o                         
  -4  17   5         56.76         86.61        40.47 o                         
  -3  17   5          0.60         11.92        16.69 o                         
  -2  17   5          4.15         26.12        23.42 o                         
  -1  17   5        109.10         49.91        32.96 o                         
   0  17   5          7.97          5.08        12.45 o                         
   1  17   5         30.22         46.36        34.49 o                         
   2  17   5         25.75         18.21        22.76 o                         
  -6  18   5          0.18         15.28        18.12 o                         
  -5  18   5         45.82         70.41        37.50 o                         
  -4  18   5        108.10        186.41        60.56 o                         
  -3  18   5         49.53         54.56        34.06 o                         
  -2  18   5        243.66        177.30        61.15 o                         
  -1  18   5         51.28         13.86        17.54 o                         
   0  18   5        111.60         74.12        41.70 o                         
   1  18   5         99.52         91.45        48.52 o                         
   2  18   5         24.77        -29.22        30.52 o                         
  -6  19   5         36.10         31.00        26.48 o                         
  -5  19   5          2.93         34.05        26.95 o                         
  -4  19   5        241.99        250.98        73.76 o                         
  -3  19   5         18.95        -23.98        24.22 o                         
  -2  19   5          0.05         11.96        17.91 o                         
  -1  19   5          7.11         41.34        31.16 o                         
   0  19   5         35.61         70.35        41.35 o                         
   1  19   5         80.98        119.14        56.23 o                         
   2  19   5         15.19         53.52        40.74 o                         
  -6  20   5         22.49        -27.95        25.38 o                         
  -5  20   5         37.43         49.56        32.85 o                         
  -4  20   5          4.45         42.84        30.79 o                         
  -3  20   5        182.94        210.85        68.88 o                         
  -2  20   5         66.30         76.91        41.97 o                         
  -1  20   5          5.21        -22.24        24.18 o                         
   0  20   5         25.13         23.93        25.29 o                         
   1  20   5         54.96         22.49        26.29 o                         
  -5  21   5         53.83         64.81        38.40 o                         
  -4  21   5        117.00         99.29        47.15 o                         
  -3  21   5         12.84         23.91        24.38 o                         
  -2  21   5         15.60         25.01        24.76 o                         
  -1  21   5        113.33        267.80        81.91 o                         
   0  21   5        108.47        133.31        59.48 o                         
   1  21   5          3.75        -16.37        24.02 o                         
  -4  22   5         33.22         29.86        36.29 o                         
  -3  22   5          0.00        -26.18        26.08 o                         
  -2  22   5          6.47        -15.20        19.54 o                         
  -1  22   5        151.55        270.25        83.70 o                         
   0  22   5         27.26         73.65        45.35 o                         
  -4  23   5         42.74         51.40        35.96 o                         
  -3  23   5        275.78        226.83        75.93 o                         
  -2  23   5        104.58        139.45        60.61 o                         
  -1  23   5          1.07         22.17        25.28 o                         
  -9   0   6         23.21         23.22        24.33 o                         
  -8   0   6         27.29         94.67        42.63 o                         
  -7   0   6        136.98        116.55        42.69 o                         
  -6   0   6          0.09          2.99         8.33 o                         
  -5   0   6         10.17         -7.08         9.16 o                         
  -4   0   6         45.22         44.46        19.37 o                         
  -3   0   6        113.35        170.46        34.90 o                         
  -2   0   6        768.02        786.25        60.09 o                         
  -1   0   6        152.20        159.88        28.91 o                         
   0   0   6          1.04          4.77         7.85 o                         
   1   0   6          2.15         -9.33         8.18 o                         
   2   0   6          1.19         -7.32        14.46 o                         
   3   0   6         45.37         52.50        39.73 o                         
   4   0   6         67.80         48.31        40.89 o                         
  -9   1   6         11.58         36.30        37.60 o                         
  -8   1   6         75.26         73.74        26.68 o                         
  -7   1   6          0.77          3.56        13.78 o                         
  -6   1   6       1519.77       1645.32       104.88 o                         
  -5   1   6         70.84         91.58        22.03 o                         
  -4   1   6          6.18          5.63         5.09 o                         
  -3   1   6        227.64        229.35        25.05 o                         
  -2   1   6         54.71         34.43         8.79 o                         
  -1   1   6        555.19        555.85        41.52 o                         
   0   1   6        560.99        571.23        41.46 o                         
   1   1   6        119.23         83.65        17.23 o                         
   2   1   6         97.13         65.24        28.99 o                         
   3   1   6          8.14          6.66        11.11 o                         
   4   1   6        235.97        249.49        63.37 o                         
  -9   2   6         13.44         52.23        35.65 o                         
  -8   2   6         18.21         22.64        14.79 o                         
  -7   2   6         34.92         30.05        15.13 o                         
  -6   2   6        197.31        207.75        37.35 o                         
  -5   2   6          7.45         -3.49         5.23 o                         
  -4   2   6        134.44        117.29        22.13 o                         
  -3   2   6        131.86        137.08        19.31 o                         
  -2   2   6         37.94         35.52        11.42 o                         
  -1   2   6        151.20        148.09        18.56 o                         
   0   2   6        100.32         97.91        21.19 o                         
   1   2   6         77.39         47.96        12.80 o                         
   2   2   6         29.02         33.94        19.66 o                         
   3   2   6         82.26         66.24        71.36 o                         
   4   2   6          1.13         11.08        14.43 o                         
  -9   3   6         10.37          3.76        13.45 o                         
  -8   3   6          1.09         39.01        21.04 o                         
  -7   3   6          9.12         23.50        14.16 o                         
  -6   3   6         93.47        252.60        41.62 o                         
  -5   3   6         34.86         45.91        16.34 o                         
  -4   3   6         87.46         61.63        13.58 o                         
  -3   3   6        768.89        838.45        47.55 o                         
  -2   3   6        211.14        217.61        23.18 o                         
  -1   3   6          7.90         17.47         7.58 o                         
   0   3   6        243.59        247.61        31.14 o                         
   1   3   6        606.94        589.74        60.77 o                         
   2   3   6        294.89        290.39        62.69 o                         
   3   3   6        162.89        255.45        62.01 o                         
   4   3   6          0.96        -33.24        32.68 o                         
  -9   4   6          0.29          0.30         6.37 o                         
  -8   4   6         10.66         21.78        21.89 o                         
  -7   4   6          1.96         -3.11         9.10 o                         
  -6   4   6          0.18         -0.16        11.38 o                         
  -5   4   6          0.55         -0.15         4.44 o                         
  -4   4   6        163.86        196.02        23.88 o                         
  -3   4   6        208.09        226.23        30.48 o                         
  -2   4   6       1107.27       1133.87        57.82 o                         
  -1   4   6        358.27        396.57        26.84 o                         
   0   4   6        348.01        236.55        43.00 o                         
   1   4   6         39.32         44.76        20.38 o                         
   2   4   6         66.03         38.17        22.26 o                         
   3   4   6         44.65         81.43        48.13 o                         
   4   4   6        112.33         24.55        28.34 o                         
  -9   5   6          2.90         39.14        31.40 o                         
  -8   5   6          1.28          1.81         8.02 o                         
  -7   5   6         46.49         59.50        31.99 o                         
  -6   5   6         76.77         90.09        35.36 o                         
  -5   5   6          5.70         -0.72         6.05 o                         
  -4   5   6          6.10         -0.93         7.01 o                         
  -3   5   6        161.49        153.82        20.15 o                         
  -2   5   6         19.75          7.37         5.28 o                         
  -1   5   6        275.74        303.10        60.20 o                         
   0   5   6         37.73         19.69        16.46 o                         
   1   5   6          0.31          5.96         7.97 o                         
   2   5   6         69.72         85.20        29.88 o                         
   3   5   6         10.21        -27.52        29.12 o                         
  -9   6   6         19.15         77.11        43.76 o                         
  -8   6   6         83.94        125.25        50.92 o                         
  -7   6   6          3.24        -39.79        26.32 o                         
  -6   6   6         29.99         16.31        15.89 o                         
  -5   6   6         17.15         15.59         9.58 o                         
  -4   6   6        472.40        496.44        49.89 o                         
  -3   6   6         79.26         83.58        14.88 o                         
  -2   6   6         22.76         23.01        16.74 o                         
  -1   6   6         19.09         66.03        28.69 o                         
   0   6   6          4.64         18.11        16.79 o                         
   1   6   6        158.52        269.07        66.23 o                         
   2   6   6         71.11        108.53        44.78 o                         
   3   6   6         42.39         46.36        37.41 o                         
  -8   7   6         42.47         58.26        36.22 o                         
  -7   7   6          2.97         -8.26        13.56 o                         
  -6   7   6          8.98        -15.11        15.74 o                         
  -5   7   6         12.16         14.38        14.57 o                         
  -4   7   6        551.00        609.94        60.02 o                         
  -3   7   6        147.03        215.69        50.94 o                         
  -2   7   6         30.01         47.43        20.94 o                         
  -1   7   6        333.03        360.59        69.39 o                         
   0   7   6         25.26         26.20        20.36 o                         
   1   7   6        444.71        440.63        87.68 o                         
   2   7   6         36.06         38.31        27.76 o                         
   3   7   6        110.43         58.38        41.90 o                         
  -8   8   6        114.49        215.04        67.12 o                         
  -7   8   6          9.65        -19.15        19.24 o                         
  -6   8   6          5.97          0.30         6.02 o                         
  -5   8   6         55.22         68.53        30.78 o                         
  -4   8   6         98.83         96.79        35.30 o                         
  -3   8   6         27.60          3.76         8.87 o                         
  -2   8   6          3.88          4.15         8.29 o                         
  -1   8   6         73.01         70.72        35.89 o                         
   0   8   6          3.67         -1.97         7.07 o                         
   1   8   6         68.66         99.07        42.80 o                         
   2   8   6        234.96        226.17        67.93 o                         
  -8   9   6         76.82        180.62        61.42 o                         
  -7   9   6         44.60         72.48        37.73 o                         
  -6   9   6        321.30        445.98        86.39 o                         
  -5   9   6          2.52         -4.96         9.46 o                         
  -4   9   6        109.95         61.42        29.08 o                         
  -3   9   6         63.83         55.98        28.35 o                         
  -2   9   6        410.95        491.95        84.43 o                         
  -1   9   6        190.79        293.05        66.91 o                         
   0   9   6         33.94         47.77        28.61 o                         
   1   9   6        113.47         83.13        40.29 o                         
   2   9   6         76.49         43.68        31.25 o                         
   3   9   6         74.53         40.91        32.46 o                         
  -8  10   6          4.62          8.50        15.04 o                         
  -7  10   6         50.90        121.58        47.81 o                         
  -6  10   6         73.71         60.53        32.29 o                         
  -5  10   6         76.06         59.19        30.44 o                         
  -4  10   6         16.23          0.65         7.19 o                         
  -3  10   6         17.92         44.81        25.88 o                         
  -2  10   6        438.78        537.90        91.31 o                         
  -1  10   6        667.61        679.32       105.94 o                         
   0  10   6         18.21         14.80        17.46 o                         
   1  10   6        317.45        313.12        79.66 o                         
   2  10   6         10.28         -0.88         7.67 o                         
   3  10   6        204.20        266.45        81.97 o                         
  -8  11   6          2.80         23.78        23.25 o                         
  -7  11   6         14.17         36.29        27.10 o                         
  -6  11   6        183.75        247.08        68.00 o                         
  -5  11   6         79.22         88.04        39.65 o                         
  -4  11   6         99.60        100.08        40.87 o                         
  -3  11   6         30.62         37.92        24.40 o                         
  -2  11   6         35.54          6.01        10.97 o                         
  -1  11   6        738.86        822.51       119.38 o                         
   0  11   6        167.75        201.53        61.19 o                         
   1  11   6          7.31         19.31        20.61 o                         
   2  11   6          7.25         12.14        18.78 o                         
   3  11   6         22.16        133.04        59.90 o                         
  -8  12   6          2.30         10.70        17.07 o                         
  -7  12   6          7.21          4.16        11.65 o                         
  -6  12   6         23.78         44.97        25.32 o                         
  -5  12   6          0.22          8.64        13.30 o                         
  -4  12   6        299.20        333.54        74.24 o                         
  -3  12   6        109.51        111.16        42.66 o                         
  -2  12   6          7.42         -2.08         8.31 o                         
  -1  12   6         17.15         44.21        28.09 o                         
   0  12   6         87.13         79.78        36.50 o                         
   1  12   6         61.99         29.88        35.56 o                         
   2  12   6          3.49         10.76        18.02 o                         
   3  12   6         61.57         57.80        40.92 o                         
  -7  13   6          1.25        -20.59        21.22 o                         
  -6  13   6         25.32          6.05        11.27 o                         
  -5  13   6         47.29         31.95        23.60 o                         
  -4  13   6        157.87        177.48        55.11 o                         
  -3  13   6        165.27        210.88        62.80 o                         
  -2  13   6        165.64        220.52        61.59 o                         
  -1  13   6         49.31         24.27        21.87 o                         
   0  13   6         20.47         -3.60        24.50 o                         
   1  13   6         27.09         -0.15         7.34 o                         
   2  13   6         31.34         29.72        18.55 o                         
  -7  14   6         16.54          9.18        14.80 o                         
  -6  14   6         10.97         13.92        17.06 o                         
  -5  14   6          1.56         11.34        14.93 o                         
  -4  14   6         18.52         26.60        22.31 o                         
  -3  14   6         25.67         14.12        17.74 o                         
  -2  14   6        338.28        407.03        87.62 o                         
  -1  14   6          7.10         13.56        17.28 o                         
   0  14   6          0.37         47.99        32.60 o                         
   1  14   6          0.18         41.58        31.66 o                         
   2  14   6         32.57         12.95        20.81 o                         
  -7  15   6          7.51         62.28        37.77 o                         
  -6  15   6         61.70         77.69        39.67 o                         
  -5  15   6        142.22        127.75        49.35 o                         
  -4  15   6         52.96         92.49        41.48 o                         
  -3  15   6         13.88          3.00         8.37 o                         
  -2  15   6          0.22         -0.90         5.55 o                         
  -1  15   6        394.79        385.80        90.83 o                         
   0  15   6         32.53         43.94        32.46 o                         
   1  15   6        131.72        177.95        67.14 o                         
   2  15   6          0.80        -22.06        25.29 o                         
  -7  16   6          6.85         25.35        24.86 o                         
  -6  16   6        107.35        141.12        56.03 o                         
  -5  16   6          0.97          9.22        15.20 o                         
  -4  16   6        126.97         72.28        37.93 o                         
  -3  16   6         19.05         74.14        38.97 o                         
  -2  16   6         83.10         95.95        44.89 o                         
  -1  16   6         32.54         47.44        32.57 o                         
   0  16   6          8.41         -6.57        14.00 o                         
   1  16   6         41.44         62.68        40.95 o                         
   2  16   6          5.76         23.14        27.05 o                         
  -6  17   6         28.34         23.44        22.92 o                         
  -5  17   6         10.34        -26.23        24.48 o                         
  -4  17   6        347.05        276.23        76.76 o                         
  -3  17   6        219.01        277.39        78.80 o                         
  -2  17   6         37.43         39.55        32.45 o                         
  -1  17   6         54.81         54.19        35.80 o                         
   0  17   6         77.09         98.01        49.17 o                         
   1  17   6         39.65         39.13        34.29 o                         
  -6  18   6          9.46          0.29         3.42 o                         
  -5  18   6         25.30         48.74        33.00 o                         
  -4  18   6         26.93         59.11        35.87 o                         
  -3  18   6          4.05          6.53        15.77 o                         
  -2  18   6         42.45         57.68        36.52 o                         
  -1  18   6         35.30         32.32        28.30 o                         
   0  18   6         82.34         62.98        40.58 o                         
   1  18   6         95.59        168.77        68.74 o                         
  -6  19   6          3.75        -19.22        21.17 o                         
  -5  19   6         13.51         58.95        36.34 o                         
  -4  19   6         91.80        114.92        51.08 o                         
  -3  19   6          4.92         -8.78        17.34 o                         
  -2  19   6          0.02          6.59        15.90 o                         
  -1  19   6        105.22        105.25        52.19 o                         
   0  19   6        113.98        103.95        53.16 o                         
  -5  20   6         68.70        107.75        48.46 o                         
  -4  20   6         10.14         19.01        22.33 o                         
  -3  20   6          0.64         -8.41        14.94 o                         
  -2  20   6         75.17         64.21        40.61 o                         
  -1  20   6          2.57         40.19        33.37 o                         
   0  20   6          1.30         17.73        24.15 o                         
  -4  21   6          9.59          5.29        15.12 o                         
  -3  21   6          3.77         13.80        20.74 o                         
  -2  21   6         13.01        -24.54        26.95 o                         
  -1  21   6          8.02         -3.21        11.65 o                         
  -3  22   6          3.05        -38.51        33.40 o                         
  -2  22   6          4.35         -5.54        13.57 o                         
  -9   1   7          0.08         -5.42        13.72 o                         
  -8   1   7        301.59        260.22        49.87 o                         
  -7   1   7          0.15          9.87        10.99 o                         
  -6   1   7         73.00         97.03        24.76 o                         
  -5   1   7         63.59         17.34         9.92 o                         
  -4   1   7         89.88         91.85        20.87 o                         
  -3   1   7        442.51        418.08        36.20 o                         
  -2   1   7          4.38         11.79        12.21 o                         
  -1   1   7        696.78        776.03        48.39 o                         
   0   1   7         25.63         10.86        10.83 o                         
   1   1   7         30.40         -0.33        10.44 o                         
   2   1   7         41.96         47.87        73.77 o                         
   3   1   7          2.89          8.46        30.03 o                         
  -8   2   7        131.67        148.79        37.34 o                         
  -7   2   7          0.43         28.15        15.40 o                         
  -6   2   7         19.20         26.81        13.19 o                         
  -5   2   7         88.32        100.37        24.07 o                         
  -4   2   7        603.61        663.42        54.88 o                         
  -3   2   7        183.24        194.06        24.49 o                         
  -2   2   7          0.53        -11.58         5.79 o                         
  -1   2   7          8.61          7.23        11.44 o                         
   0   2   7         51.77         26.64        14.11 o                         
   1   2   7        357.23        407.15        71.77 o                         
   2   2   7        438.38        448.34        81.68 o                         
   3   2   7         43.55         54.35        30.58 o                         
  -8   3   7         66.91         41.37        20.40 o                         
  -7   3   7          2.27          3.69        10.42 o                         
  -6   3   7          0.26        -13.94        11.78 o                         
  -5   3   7          8.74         -1.13         4.96 o                         
  -4   3   7        173.63        177.87        24.46 o                         
  -3   3   7         41.64         27.09         8.85 o                         
  -2   3   7        176.93        213.25        37.47 o                         
  -1   3   7         68.84         53.80        39.46 o                         
   0   3   7        290.34        347.07        58.93 o                         
   1   3   7         12.61          3.93         5.43 o                         
   2   3   7        135.31        106.51        55.06 o                         
  -8   4   7        265.28        295.21        54.40 o                         
  -7   4   7          5.26         23.31        13.99 o                         
  -6   4   7        123.59        146.12        30.70 o                         
  -5   4   7        331.28        382.54        46.26 o                         
  -4   4   7        323.95        310.96        32.48 o                         
  -3   4   7        101.28         83.04        14.83 o                         
  -2   4   7        138.35        148.85        51.34 o                         
  -1   4   7       1450.18       1544.07       110.38 o                         
   0   4   7         46.31         57.35        22.40 o                         
   1   4   7          0.09         -8.13         9.30 o                         
   2   4   7         47.04         87.08        50.18 o                         
  -8   5   7        112.64         95.81        44.12 o                         
  -7   5   7          3.40         -3.20         6.26 o                         
  -6   5   7         19.12         28.96        14.64 o                         
  -5   5   7         43.47         58.71        18.21 o                         
  -4   5   7          0.53         -1.42         4.90 o                         
  -3   5   7        172.40        208.43        38.72 o                         
  -2   5   7        116.06        100.65        28.05 o                         
  -1   5   7       1425.44       1433.30       145.45 o                         
   0   5   7         96.02        107.05        29.80 o                         
   1   5   7         51.88         46.04        21.73 o                         
   2   5   7         26.91         -0.40         7.91 o                         
  -8   6   7         83.16        144.93        55.85 o                         
  -7   6   7         51.31         80.20        42.24 o                         
  -6   6   7        134.38         99.63        38.86 o                         
  -5   6   7          1.20         10.53        20.36 o                         
  -4   6   7        105.90         98.57        34.08 o                         
  -3   6   7        205.56        234.01        41.42 o                         
  -2   6   7        911.38       1120.30        95.60 o                         
  -1   6   7         85.97        132.91        33.75 o                         
   0   6   7          9.77         29.48        17.03 o                         
   1   6   7         51.48         32.35        18.55 o                         
   2   6   7         55.03         35.09        20.85 o                         
  -8   7   7         10.83         42.09        30.03 o                         
  -7   7   7          6.61         16.81        18.39 o                         
  -6   7   7          0.02          1.32        20.85 o                         
  -5   7   7         59.02         25.79        19.31 o                         
  -4   7   7        396.08        444.01        56.25 o                         
  -3   7   7          3.83          4.60        10.70 o                         
  -2   7   7        121.26        103.90        29.52 o                         
  -1   7   7         24.07         36.75        23.34 o                         
   0   7   7         17.40         48.27        28.38 o                         
   1   7   7          0.06          3.36        21.05 o                         
   2   7   7          7.94        -18.17        15.54 o                         
  -8   8   7          3.58         43.79        31.25 o                         
  -7   8   7         43.08         22.89        21.23 o                         
  -6   8   7          0.16         16.53        17.80 o                         
  -5   8   7        301.84        303.81        66.60 o                         
  -4   8   7         36.00         27.75        14.21 o                         
  -3   8   7         77.20         70.88        31.66 o                         
  -2   8   7         24.68          5.05         9.90 o                         
  -1   8   7         34.90         45.39        27.02 o                         
   0   8   7        102.95        185.18        56.66 o                         
   1   8   7        171.03        160.96        56.74 o                         
   2   8   7         20.55         17.24        25.69 o                         
  -8   9   7         43.42         87.52        43.95 o                         
  -7   9   7          0.88        -17.43        19.39 o                         
  -6   9   7         98.65         95.34        43.47 o                         
  -5   9   7         27.39         86.77        36.66 o                         
  -4   9   7         28.86         35.90        16.54 o                         
  -3   9   7         56.93         61.92        30.86 o                         
  -2   9   7          0.08        -10.59        13.42 o                         
  -1   9   7         52.43         36.41        22.34 o                         
   0   9   7        157.28        181.14        57.92 o                         
   1   9   7         88.18         64.89        37.69 o                         
   2   9   7         98.72        145.44        58.82 o                         
  -8  10   7          4.98         -1.29         9.26 o                         
  -7  10   7         19.60         51.31        31.92 o                         
  -6  10   7          0.93         -1.14         7.65 o                         
  -5  10   7         24.77         14.42        17.06 o                         
  -4  10   7          4.35        -17.00        17.38 o                         
  -3  10   7          7.73         13.28        15.49 o                         
  -2  10   7         30.08         56.15        30.70 o                         
  -1  10   7         83.83         99.10        41.95 o                         
   0  10   7         73.47        103.17        44.88 o                         
   1  10   7         13.51         -7.78        14.30 o                         
   2  10   7         16.96          1.77         9.44 o                         
  -8  11   7          9.91         41.70        30.64 o                         
  -7  11   7          7.36        -19.42        20.84 o                         
  -6  11   7         47.18         17.30        18.71 o                         
  -5  11   7          7.25         28.31        23.09 o                         
  -4  11   7         27.06         96.80        40.39 o                         
  -3  11   7         87.81        132.46        47.32 o                         
  -2  11   7         99.45         95.58        41.29 o                         
  -1  11   7          0.04          5.50        11.60 o                         
   0  11   7         16.24         43.88        31.12 o                         
   1  11   7          3.30         26.32        25.18 o                         
   2  11   7         11.52          5.24        15.31 o                         
  -7  12   7         20.07         24.63        23.48 o                         
  -6  12   7         78.32        116.64        47.13 o                         
  -5  12   7         86.85        127.78        47.50 o                         
  -4  12   7        489.55        680.34       109.35 o                         
  -3  12   7        341.70        298.93        74.44 o                         
  -2  12   7          0.01          4.85        10.34 o                         
  -1  12   7          2.86          6.83        13.13 o                         
   0  12   7        119.25        150.83        57.01 o                         
   1  12   7        452.32        418.60       100.04 o                         
  -7  13   7          0.20         56.59        35.12 o                         
  -6  13   7         60.68         70.49        37.34 o                         
  -5  13   7         39.79         46.54        29.54 o                         
  -4  13   7          2.29         30.81        24.25 o                         
  -3  13   7        544.67        534.09       102.67 o                         
  -2  13   7        118.56         81.71        44.09 o                         
  -1  13   7         68.18         85.26        42.25 o                         
   0  13   7          1.91          2.35         9.29 o                         
   1  13   7         56.51        104.57        51.90 o                         
  -7  14   7         24.48         23.63        24.01 o                         
  -6  14   7        344.90        334.98        84.52 o                         
  -5  14   7          6.93         33.19        25.81 o                         
  -4  14   7         93.34        132.32        51.81 o                         
  -3  14   7        534.23        555.26       105.45 o                         
  -2  14   7         11.30         30.23        25.53 o                         
  -1  14   7        131.82         89.99        44.94 o                         
   0  14   7         23.90         47.41        33.65 o                         
   1  14   7         20.34         76.74        45.75 o                         
  -6  15   7         97.18        166.94        59.46 o                         
  -5  15   7         19.97         20.56        21.23 o                         
  -4  15   7         27.38         30.42        25.94 o                         
  -3  15   7         39.48         67.16        37.98 o                         
  -2  15   7          6.07         -2.12         9.18 o                         
  -1  15   7        141.30        125.71        53.75 o                         
   0  15   7         11.19         -2.58         9.12 o                         
  -6  16   7         17.57         43.29        30.95 o                         
  -5  16   7          0.01          1.23         8.67 o                         
  -4  16   7          5.55         22.56        22.50 o                         
  -3  16   7         40.55         47.91        32.22 o                         
  -2  16   7          4.90          6.08        13.03 o                         
  -1  16   7        277.05        217.68        72.08 o                         
   0  16   7         86.90         65.05        41.56 o                         
  -6  17   7         19.05          7.87        15.30 o                         
  -5  17   7          0.96          4.74        12.31 o                         
  -4  17   7         28.40          9.45        14.59 o                         
  -3  17   7         10.25         32.86        28.40 o                         
  -2  17   7          1.50        -19.93        23.00 o                         
  -1  17   7          1.35        -14.57        20.54 o                         
   0  17   7         30.15          0.18        44.89 o                         
  -5  18   7          0.13         15.73        20.30 o                         
  -4  18   7          6.19         17.98        22.84 o                         
  -3  18   7         10.60         17.30        22.43 o                         
  -2  18   7          1.81        -14.31        19.68 o                         
  -1  18   7         32.04         -7.37        16.19 o                         
  -4  19   7         10.83         43.43        32.92 o                         
  -3  19   7         53.33         41.40        33.12 o                         
  -2  19   7          3.68          8.34        16.16 o                         
  -8   0   8        283.09        365.59        82.62 o                         
  -7   0   8         12.20          8.21        13.10 o                         
  -6   0   8          6.37         26.05        18.81 o                         
  -5   0   8         33.30         -6.79         9.39 o                         
  -4   0   8          0.16         22.23        14.57 o                         
  -2   0   8        213.27        193.49        65.08 o                         
  -1   0   8         97.18         96.89        48.35 o                         
   0   0   8         70.02         79.75        46.72 o                         
   1   0   8         41.61         50.64        38.57 o                         
  -8   1   8         12.88          7.70        31.04 o                         
  -7   1   8          4.23         -0.05         9.04 o                         
  -6   1   8         61.99         81.33        23.87 o                         
  -5   1   8         14.86         20.91        17.94 o                         
  -4   1   8        192.62        174.78        28.26 o                         
  -3   1   8        193.41        257.57        48.45 o                         
  -2   1   8          1.99        -25.73        24.25 o                         
  -1   1   8          2.36        -21.08        16.27 o                         
   0   1   8         14.06         37.91        28.05 o                         
   1   1   8         59.95        138.79        44.93 o                         
  -8   2   8         31.19         13.21        43.91 o                         
  -7   2   8          1.10         -7.61         7.86 o                         
  -6   2   8          4.41         12.10         9.35 o                         
  -5   2   8         97.06         81.72        20.50 o                         
  -4   2   8         60.79         98.56        33.18 o                         
  -3   2   8        229.94        270.98        59.54 o                         
  -2   2   8         10.74         12.30        17.23 o                         
  -1   2   8         68.58         46.45        33.72 o                         
   0   2   8         49.44        110.55        53.89 o                         
   1   2   8        109.99        199.51        75.67 o                         
  -8   3   8         30.04         44.11        21.36 o                         
  -7   3   8          1.68         11.15        13.86 o                         
  -6   3   8         65.49         92.31        24.68 o                         
  -5   3   8         79.85         92.90        34.43 o                         
  -4   3   8         42.10         87.34        31.93 o                         
  -3   3   8         26.98         -1.18         4.70 o                         
  -2   3   8        149.82        166.22        37.51 o                         
  -1   3   8          0.64          3.15         9.94 o                         
   0   3   8         25.75         52.48        40.01 o                         
   1   3   8          1.85        -45.68        36.84 o                         
  -8   4   8         38.28         59.19        42.45 o                         
  -7   4   8          2.29         -1.66        12.51 o                         
  -6   4   8         21.53         21.89        19.01 o                         
  -5   4   8          9.37        -11.36        13.29 o                         
  -4   4   8          1.08          5.45        10.77 o                         
  -3   4   8          2.72         -4.26         9.53 o                         
  -2   4   8          0.56         10.18         9.60 o                         
  -1   4   8         88.52         75.85        26.07 o                         
   0   4   8          2.77         -5.90        13.98 o                         
   1   4   8         23.46        -14.91        22.37 o                         
  -8   5   8          4.71         -4.65        13.33 o                         
  -7   5   8          1.96         30.76        16.24 o                         
  -6   5   8         71.66         48.09        27.20 o                         
  -5   5   8          8.09         40.31        24.07 o                         
  -4   5   8         51.24         69.41        22.62 o                         
  -3   5   8        100.42        109.85        29.13 o                         
  -2   5   8          0.11         12.98        11.30 o                         
  -1   5   8          2.85         -5.26         7.39 o                         
   0   5   8         15.16         15.06        20.22 o                         
   1   5   8          6.02        -48.43        38.36 o                         
  -8   6   8          1.06        -32.38        27.07 o                         
  -7   6   8          0.02         22.48        21.24 o                         
  -6   6   8         20.03         46.58        27.72 o                         
  -5   6   8         76.20        152.20        46.93 o                         
  -4   6   8          8.34          5.75        15.44 o                         
  -3   6   8        250.04        277.01        48.01 o                         
  -2   6   8          9.69          8.72        34.69 o                         
  -1   6   8         63.09         25.80        16.40 o                         
   0   6   8         44.06         19.85        26.33 o                         
   1   6   8         51.85         62.85        43.69 o                         
  -8   7   8          2.95         37.93        28.91 o                         
  -7   7   8          0.14        -10.43        15.60 o                         
  -6   7   8        109.37        169.01        55.39 o                         
  -5   7   8        101.15        150.49        47.93 o                         
  -4   7   8          7.10          9.32        25.80 o                         
  -3   7   8         79.99        103.57        42.82 o                         
  -2   7   8          0.31        -21.86        13.96 o                         
  -1   7   8        115.94        172.59        42.26 o                         
   0   7   8        321.84        467.36        79.31 o                         
   1   7   8          5.44        -37.63        33.85 o                         
  -7   8   8          2.76         28.72        24.90 o                         
  -6   8   8         50.00         34.70        25.72 o                         
  -5   8   8         18.15         40.16        25.72 o                         
  -4   8   8         43.32        101.50        29.65 o                         
  -3   8   8         49.51         28.45        27.79 o                         
  -2   8   8         14.94         13.19        11.22 o                         
  -1   8   8        140.27        142.40        38.75 o                         
   0   8   8         14.78          1.16        26.75 o                         
   1   8   8         47.96         72.93        48.07 o                         
  -7   9   8         35.88         78.93        39.55 o                         
  -6   9   8          0.31          5.94        11.32 o                         
  -5   9   8          0.92          5.62        10.64 o                         
  -4   9   8         60.33        125.41        33.39 o                         
  -3   9   8        103.18         87.99        28.26 o                         
  -2   9   8         17.81         35.33        18.85 o                         
  -1   9   8          7.33         28.13        16.97 o                         
   0   9   8          7.42         -1.64         5.29 o                         
  -7  10   8          4.94         29.52        25.34 o                         
  -6  10   8         15.78         -3.13         9.12 o                         
  -5  10   8         10.03         12.96        16.63 o                         
  -4  10   8          8.88        -51.68        30.21 o                         
  -3  10   8        153.18        182.43        42.50 o                         
  -2  10   8         52.16         75.30        37.53 o                         
  -1  10   8          1.61         -6.67        12.82 o                         
   0  10   8          0.00        -20.52        22.19 o                         
  -7  11   8         15.61          9.53        15.07 o                         
  -6  11   8         40.35         23.28        22.60 o                         
  -5  11   8          2.69         23.72        21.21 o                         
  -4  11   8         69.58         46.55        29.82 o                         
  -3  11   8        123.54         69.11        37.93 o                         
  -2  11   8         41.11         38.68        27.63 o                         
  -1  11   8          0.11         -3.24        10.08 o                         
   0  11   8          4.85         53.06        35.09 o                         
  -7  12   8          0.32          6.76        13.84 o                         
  -6  12   8         74.52        135.62        52.19 o                         
  -5  12   8         79.28         81.06        37.06 o                         
  -4  12   8        108.49        158.95        54.53 o                         
  -3  12   8         32.26         21.47        21.16 o                         
  -2  12   8         18.66         -8.15        15.19 o                         
  -1  12   8         46.43        102.05        47.24 o                         
   0  12   8          0.35         16.20        20.86 o                         
  -6  13   8         13.90         46.46        32.08 o                         
  -5  13   8          3.97        -10.15        15.63 o                         
  -4  13   8         35.64         75.47        38.66 o                         
  -3  13   8          0.05         14.19        19.12 o                         
  -2  13   8          0.97         23.23        23.59 o                         
  -1  13   8          5.20         13.69        19.44 o                         
  -6  14   8          0.61        -43.24        31.16 o                         
  -5  14   8          1.59         54.52        34.13 o                         
  -4  14   8          4.15        -10.88        16.32 o                         
  -3  14   8         39.61         13.57        19.08 o                         
  -2  14   8         42.05         65.88        39.16 o                         
  -1  14   8         56.23        172.53        64.80 o                         
  -5  15   8         19.67         74.03        40.30 o                         
  -4  15   8        128.56        124.64        55.87 o                         
  -3  15   8          8.98         33.30        28.64 o                         
  -2  15   8          2.13        -27.25        25.78 o                         
  -1  15   8         22.29         72.01        50.27 o                         
  -5  16   8         56.27         64.98        38.47 o                         
  -4  16   8          0.34        -15.37        19.72 o                         
  -3  16   8         74.96         87.71        46.20 o                         
  -2  16   8         22.00          7.11        14.87 o                         
  -3  17   8          1.51         32.76        29.06 o                         
  -7   1   9          1.73         -6.68        12.74 o                         
  -2   1   9         41.14         23.35        25.04 o                         
  -1   1   9         89.14         45.66        45.15 o                         
   0   1   9        165.23        126.68        62.27 o                         
  -7   2   9          8.47         60.69        32.69 o                         
  -6   2   9          6.67        -21.51        18.37 o                         
  -2   2   9        136.08        169.93        65.41 o                         
  -1   2   9          1.82        -43.26        34.81 o                         
   0   2   9         86.44         73.80        47.53 o                         
  -7   3   9         48.20        176.07        55.21 o                         
  -6   3   9        181.11        270.21        63.43 o                         
  -5   3   9         66.20         74.41        31.77 o                         
  -3   3   9        107.23        172.45        63.77 o                         
  -2   3   9          1.09         12.50        18.75 o                         
  -1   3   9        104.73        134.61        63.53 o                         
  -7   4   9         10.88        -13.08        16.86 o                         
  -6   4   9         34.37         29.92        23.12 o                         
  -5   4   9         13.74          5.06         9.92 o                         
  -4   4   9          6.53         40.31        29.28 o                         
  -3   4   9        377.98        281.87        81.43 o                         
  -2   4   9          4.73          1.35         6.58 o                         
  -1   4   9          4.68         -7.70        14.74 o                         
  -7   5   9         19.04        -28.65        23.58 o                         
  -6   5   9          0.19         -0.64         8.48 o                         
  -5   5   9         49.21         32.69        23.07 o                         
  -4   5   9        225.70        301.16        89.58 o                         
  -3   5   9        309.43        345.95        90.57 o                         
  -2   5   9          0.35         -3.25         9.90 o                         
  -1   5   9          0.01         -0.19         6.96 o                         
  -7   6   9          5.07          2.58        10.11 o                         
  -6   6   9         22.15         27.00        21.88 o                         
  -5   6   9         15.26         61.21        31.25 o                         
  -4   6   9         67.43         49.79        27.33 o                         
  -3   6   9        160.10        210.73        44.55 o                         
  -2   6   9         12.10          3.99        11.55 o                         
  -1   6   9         15.30        -10.88        17.91 o                         
  -7   7   9         11.02         23.10        22.27 o                         
  -6   7   9          4.06        -33.19        24.51 o                         
  -5   7   9          1.38         15.92        17.88 o                         
  -4   7   9         69.58         63.26        32.56 o                         
  -3   7   9          1.29          8.23        25.08 o                         
  -2   7   9          2.52         10.75        17.58 o                         
  -1   7   9         71.13        110.80        56.67 o                         
  -6   8   9         44.67         48.68        30.53 o                         
  -5   8   9          0.04        -27.32        22.68 o                         
  -4   8   9          4.60        -22.56        19.67 o                         
  -3   8   9          7.08         10.67        21.80 o                         
  -2   8   9         21.52         58.57        25.80 o                         
  -1   8   9         48.73         54.51        40.04 o                         
  -6   9   9         12.97          2.12         9.49 o                         
  -5   9   9          0.75         27.90        22.59 o                         
  -4   9   9         23.45         62.16        33.72 o                         
  -3   9   9         48.06         15.87        37.55 o                         
  -2   9   9          0.13        -25.97        18.00 o                         
  -1   9   9        103.66        113.56        58.56 o                         
  -6  10   9          9.47         46.08        36.98 o                         
  -5  10   9          4.93         22.22        21.54 o                         
  -4  10   9         10.43         41.90        28.33 o                         
  -3  10   9          5.34         20.48        21.10 o                         
  -2  10   9          4.11         -4.50        10.96 o                         
  -5  11   9         16.60         24.84        23.74 o                         
  -4  11   9          1.45        -28.51        24.33 o                         
  -3  11   9          0.35         -5.42        19.54 o                         
  -2  11   9         75.21        104.00        35.85 o                         
  -5  12   9        100.10        123.32        50.25 o                         
  -4  12   9          0.53          3.21         9.87 o                         
  -3  12   9         42.55         33.01        20.39 o                         
  -4  13   9          4.35         24.46        24.34 o                         
  -3   4  10          0.01        -26.95        27.99 o                         
                                                                                
